# Supplementary material for: Screening People with Tuberculosis for High Risk of Severe Illness at Notification: Programmatic Experience from Karnataka, India
Source: Trop Med Infect Dis. 2021 Jun 15;6(2):102. doi: 10.3390/tropicalmed6020102 (PMC8293347; doi:10.3390/tropicalmed6020102)
Supplement: Supplementary file 1 [file tropicalmed-06-00102-s001.zip]

Archive with 4 entries (3 files):
- tropicalmed-1230349-supplementary/Supplementary Files/
- tropicalmed-1230349-supplementary/Supplementary Files/Supplementary File S1.pdf
- tropicalmed-1230349-supplementary/Supplementary Files/Supplementary File S2.pdf
- tropicalmed-1230349-supplementary/Supplementary Files/Supplementary File S3.xlsx
