# Supplementary material for: Screening People with Tuberculosis for High Risk of Severe Illness at Notification: Programmatic Experience from Karnataka, India
Source: Trop Med Infect Dis. 2021 Jun 15;6(2):102. doi: 10.3390/tropicalmed6020102 (PMC8293347; doi:10.3390/tropicalmed6020102)
Supplement: Supplementary file 1 [file tropicalmed-06-00102-s001.zip › tropicalmed-1230349-supplementary/Supplementary Files/Supplementary File S3.xlsx]

## Sheet: codebook
	fieldname	field label / question	field type	field length	field value	value label	comments
	nid	Nikshay ID (Do not make errors while entering Nikshay ID, be very careful)	numeric	8			unique identifier
	stcode	State	radio	3	KAR	Karnataka
					DEL	Delhi
	distcode	NTEP district	dropdown	3	BEL	Bellary
					BLC	Bengaluru BBMP
					BLR	Bengaluru Urban
					BLU	Bengaluru Rural
					BGM	Belgaum
					CBP	Chikkaballapur
					CKM	Chikmagalur
					DKN	Dakshina Kannada
					DWD	Dharwad
					RMG	Ramanagara
					GLB	Gulbarga
					HSN	Hassan
					KLR	Kolar
					TUM	Tumkur
					UDU	Udupi
					CDA	Chitradurga
					SMG	Shimoga
	tunumber	TU number	numeric	2
	admit	Is the TB patient admitted in hospital at the time of screening?	Radio	1	0	No
					1	Yes
	wt	Weight (kilograms (kg), max one decimal point) - measured by TB programme staff	numeric/float	4			Kilograms with one decimal. Mention 99.9 if missing
	ht	Height (centimeters) - measured by TB programme staff	numeric	3			Mention 999 if missing
	bmi	BMI (kilogram per metre square (kg/m2), max one decimal point) - calculated by TB programme staff	numeric / float	4			Mention 99.9 if missing
	swleg	Swelling in the leg (measured by TB programme staff)	Radio	1	0	No
					1	Yes
	rr	Respiratory rate per minute measured by TB programme staff	numeric	2			mention 99 if missing
	oxysat	Oxygen saturation, measured at rest by TB programme staff (if portable pulse oximeter is available at PHI). Mention 0 (zero) for missing	numeric	2			mention 00 if missing
	stand	Able to stand without support (assessed by TB programme staff)	radio	1	0	No (not able to stand without support)
					1	Yes (standing without support)
	sevtb	High risk of severe illness (measured by TB programme staff)	radio	1	0	No
					1	Yes
	dtcomp	Date of completing severe TB assessment at PHI	date	10
	dtapp	Date of filling severe TB details in App (today's date)	date	10
	photo	Image of first page of paper based data collection tool (English or Kannada)	Photo
	nid	Nikshay ID (Do not make errors while entering Nikshay ID, be very careful)	numeric	8			unique identifier
	age	patient's age
	gender	patient's gender			1	male
					2	female
					3	TG / others
					9	missing
	hiv	status of hiv			0	non-reactive
					1	reactive
					9	unknown / missing
	dm	status of dm			0	non-reactive
					1	reactive
					9	unknown / missing
	diagtest	basis of diagnosis			1	cbnaat
					2	trunaat
					3	lpa
					4	microscopy
					5	Culture
					6	Cxr
					7	other
					9	missing
	bactconf	Status of micro confirmation			0	no	C
					1	yes
	prevtrt1	Whether previously treatment			0	no (new)
					1	yes - recurrent
					2	yes - ltfu
					3	yes - treatment failure
					4	yes - others
	prevtrt2	prevtrt1 recoded			0	no
					1	yes
	site	TB site			1	PTB
					2	EPTB
					9	Missing
	bankdet	whether bank details collected			0	no
					1	yes
	ptstat	Patient status	Numeric		1	Diag - not on treat
					2	Diag - on treat
					3	Diag - outcome assigned
					4	Diag - not on treat closed (pre-tx ltfu)
	trtst	Treatment started	Numeric		0	No
					1	Yes
	trfout	Date of treatment outcome	Numeric		0	No
					1	Yes
	screen	whether screened or not	Numeric		0	no
					1	yes
				t

## Sheet: data
age	distcode	ptstat	gender	hiv	dm	bactconf	prevtrt1	prevtrt2	site	bankdet	diagtest	admit	wt	ht	bmi	swleg	rr	oxysat	stand	sevtb	ecog	dtcomp	dtapp	photo	mergevar	screen	trfout	trtst
65	CBP	2	1	0	0	0	1	1	1	0	6	0	46	161	17.8	0	16	90	0	0	0	2020-11-04	2020-11-04	0	3	1	0	1
83	BLU	2	1	0	0	1	0	0	1	1	4														3	0	0	1
33	BLC	4	1	9	9	1	0	0	9	1	1														3	0	1	0
54	UDU	3	1	1	0	0	0	0	2	1	6	0	41	159	16.3	1	22	98	0	1	2	2020-10-24	2020-10-27	1	3	1	0	1
70	BEL	2	1	0	0	1	0	0	1	1	1	0	46	160	17.6	0	28	96	1	1	0	2020-10-22	2020-10-22	1	3	1	0	1
20	HSN	2	2	0	0	1	0	0	1	1	1														3	0	0	1
26	HSN	2	2	0	0	1	0	0	2	1	1	1	37	142	18.3	0	18	96	1	1	0	2020-10-15	2020-10-16	1	3	1	0	1
37	UDU	2	2	0	0	1	0	0	1	1	1	0	52	156	21.4	0	18	97	1	0	0	2020-10-27	2020-10-27	1	3	1	0	1
38	UDU	2	1	0	0	1	0	0	1	1	1	1	38	158	15.3	1	20	98	0	1	3	2020-10-15	2020-10-15	1	3	1	0	1
21	HSN	2	2	0	0	1	0	0	1	1	1														3	0	1	1
60	BLC	2	1	9	9	1	0	0	1	1	1														3	0	0	1
55	KLR	3	1	0	1	1	0	0	1	1	1	1	49	171	16.9	0	28	89	1	1	1	2020-10-16	2020-10-17	1	3	1	0	1
75	BEL	2	1	0	0	1	0	0	1	1	1	0	49	160	19.1	0	18	98	1	0	0	2020-10-22	2020-10-22	1	3	1	0	1
39	HSN	2	1	0	1	1	0	0	1	1	1														3	0	0	1
66	DKN	3	1	0	1	0	0	0	1	0	6														3	0	0	1
56	BEL	2	1	0	0	1	0	0	1	1	1	0	46	162	17.5	0	37	96	1	1	0	2020-10-22	2020-10-22	1	3	1	0	1
52	BLC	2	1	0	0	1	0	0	1	1	4	0	55	168	19.5	0	20	97	1	0	0	2020-11-16	2020-12-10	1	3	1	0	1
65	UDU	2	1	0	0	1	0	0	1	1	1	0	57	166	22.2	0	99	98	1	0	1	2020-10-21	2020-10-21	1	3	1	0	1
35	BEL	2	1	0	0	1	4	1	1	1	4	0	55	171	18.8	0	20	96	1	0	0	2020-10-17	2020-10-19	1	3	1	0	1
50	DKN	1	1	0	0	1	4	1	9	0	4														3	0	0	0
65	DWD	2	1	1	0	1	4	1	1	0	1														3	0	1	1
56	BEL	2	1	0	0	1	4	1	1	1	4	0	47	165	17.1	0	19	98	1	1	0	2020-10-17	2020-10-17	1	3	1	0	1
25	BLC	2	1	0	0	1	0	0	1	1	4														3	0	0	1
26	BLC	2	1	0	0	1	0	0	1	1	1	0	53	163	19.9	0	20	98	1	0	1	2020-10-27	2020-10-28	1	3	1	1	1
39	BLC	2	2	0	0	1	0	0	1	1	1	0	64	157	26	0	20	99	1	0	0	2020-11-19	2020-11-30	1	3	1	1	1
28	BLC	2	1	0	0	1	0	0	1	1	4	0	62	172	21	0	16	95	1	0	0	2020-10-17	2020-10-17	1	3	1	0	1
45	BLC	2	1	0	0	1	0	0	1	1	4														3	0	1	1
25	DKN	2	1	0	0	1	1	1	1	0	1	1	33	157	13	0	17	96	1	1	0	2020-10-28	2020-10-28	1	3	1	0	1
19	BLC	3	2	0	0	0	0	0	2	1	7														3	0	0	1
47	BLC	2	2	0	0	1	0	0	1	1	4	0	52	155	21.6	0	18	98	1	0	0	2020-10-15	2020-10-16	1	3	1	1	1
20	BLC	2	1	0	0	1	0	0	1	1	1														3	0	0	1
30	GLB	2	1	0	0	1	0	0	1	1	1	0	35	162	13.3	0	99	97	1	1	1	2020-11-05	2020-11-06	1	3	1	0	1
43	BLU	2	1	0	0	1	0	0	1	1	4														3	0	1	1
50	BLC	2	1	0	0	1	0	0	1	1	1														3	0	1	1
46	BLU	2	1	0	1	1	3	1	1	1	1														3	0	0	1
24	BLC	4	2	9	9	1	0	0	9	0	1														3	0	0	0
35	BEL	2	2	0	0	1	4	1	1	1	4	0	30	152	13	0	24	96	1	1	0	2020-10-15	2020-12-10	1	3	1	0	1
19	BLC	2	2	0	0	1	4	1	1	1	1														3	0	0	1
53	GLB	2	1	1	0	1	0	0	1	0	1														3	0	0	1
68	BEL	2	2	0	0	0	0	0	2	1	7														3	0	0	1
22	BEL	2	2	0	0	0	0	0	2	1	7	0	41	148	18.7	0	18	98	1	0	0	2020-10-22	2020-10-22	1	3	1	0	1
30	BLC	2	2	0	0	0	0	0	2	1	7														3	0	0	1
45	BEL	2	1	0	0	0	4	1	1	1	6	0	49	160	19.1	0	23	98	1	0	0	2020-11-10	2020-11-10	1	3	1	0	1
41	BLC	2	2	0	0	1	0	0	2	1	1	0	38	150	16.9	0	18	97	1	0	0	2020-10-15	2020-10-15	1	3	1	0	1
15	BEL	2	2	0	0	1	0	0	1	1	4	0	33	152	14.2	0	18	98	0	0	0	2020-10-16	2020-10-16	1	3	1	0	1
35	BLC	2	1	1	0	0	0	0	2	0	7														3	0	0	1
25	BLU	4	1	9	9	1	0	0	9	0	1														3	0	0	0
27	TUM	2	1	0	0	1	0	0	2	1	7	0	47	165	17.3	0	18	98	1	0	0	2020-10-15	2020-10-15	1	3	1	0	1
75	BLU	2	1	0	0	1	0	0	1	1	1														3	0	0	1
29	BEL	2	2	0	0	1	0	0	1	1	1														3	0	0	1
36	BLR	2	1	0	0	1	1	1	1	1	4	0	45	151	16.4	0	16	95	1	0	0	2020-10-21	2020-10-27	1	3	1	0	1
31	BLC	2	1	0	0	0	0	0	2	1	7	0	85	160	33.2	0	18	98	1	0	0	2020-10-16	2020-10-16	0	3	1	0	1
26	BGM	2	1	1	0	0	0	0	1	1	6														3	0	0	1
60	TUM	2	1	0	0	0	0	0	2	0	7	0	40	166	15.3	1	42	96	0	1	1	2020-11-19	2020-12-10	1	3	1	0	1
29	BLC	3	1	0	0	1	0	0	2	1	1														3	0	0	1
34	GLB	2	2	0	0	1	0	0	1	1	1														3	0	0	1
71	GLB	2	1	0	0	0	0	0	2	0	6	0	43	168	15.6	0	99	98	1	0	0	2020-10-27	2020-10-28	1	3	1	0	1
19	BEL	2	2	0	0	0	0	0	2	1	7	0	45	146	21.1	0	20	97	1	0	0	2020-10-20	2020-12-10	1	3	1	0	1
50	KLR	2	2	0	0	0	4	1	1	1	6	0	38	152	16.5	1	32	85	1	1	1	2020-11-04	2020-11-04	1	3	1	0	1
37	CBP	2	1	0	0	0	0	0	1	1	6	0	31	163	11.7	0	18	96	0	0	0	2020-10-30	2020-10-30	1	3	1	0	1
60	BLR	2	2	0	1	1	0	0	1	1	4	0	46	138	16	0	16	97	1	0	0	2020-10-28	2020-10-28	1	3	1	1	1
26	BEL	2	1	0	0	1	0	0	1	1	4	0	42	160	16.4	0	23	98	1	0	0	2020-10-16	2020-10-22	1	3	1	0	1
53	HSN	2	1	0	0	1	0	0	1	1	6	0	43	166	15.6	0	24	92	1	1	2	2020-12-04	2020-12-04	1	3	1	0	1
56	BLC	2	1	0	0	0	4	1	2	1	7														3	0	0	1
46	BLC	2	1	1	0	1	0	0	1	1	1	0	69	167	24.7	0	18	96	1	0	0	2020-10-19	2020-10-19	1	3	1	0	1
42	BLC	2	1	0	1	1	0	0	1	1	4	0	40	164	12.5	0	54	97	1	1	1	2020-11-27	2020-11-30	1	3	1	0	1
40	CKM	2	1	0	0	1	1	1	1	1	2	0	41	159	16.2	0	17	98	1	0	0	2020-10-17	2020-10-17	1	3	1	0	1
40	BGM	2	2	1	0	1	0	0	1	1	1	0	38	158	15.2	0	16	97	1	0	1	2020-10-20	2020-10-20	1	3	1	0	1
38	BGM	2	1	0	0	1	4	1	1	1	1														3	0	0	1
45	HSN	2	2	0	0	0	0	0	2	1	7	0	77	178	24.3	0	18	98	1	0	0	2020-10-14	2020-10-16	1	3	1	0	1
44	TUM	2	1	0	1	1	0	0	1	1	4														3	0	0	1
36	GLB	2	1	0	0	1	0	0	1	0	1														3	0	0	1
40	BEL	2	1	0	0	1	0	0	1	1	6														3	0	1	1
37	BLC	2	2	0	0	0	0	0	2	1	7														3	0	1	1
24	BGM	2	1	0	0	1	1	1	1	1	6	0	36	167	12.9	0	22	96	1	1	1	2020-11-15	2020-12-09	1	3	1	0	1
50	BGM	3	1	0	0	1	0	0	2	1	6														3	0	0	1
25	BLC	2	2	0	0	1	0	0	2	1	1														3	0	1	1
52	SMG	2	1	0	0	1	0	0	1	1	1	1	49	157	19.9	0	17	92	1	1	1	2020-10-21	2020-10-21	0	3	1	1	1
55	BEL	2	1	0	0	1	0	0	1	1	6	0	46	162	17.6	0	17	96	1	0	1	2020-10-28	2020-10-29	1	3	1	0	1
28	TUM	4	1	9	9	1	0	0	9	0	1														3	0	0	0
55	BEL	2	1	0	0	1	1	1	1	1	4														3	0	0	1
42	CKM	2	1	0	0	1	0	0	1	1	1														3	0	0	1
20	TUM	4	1	0	0	1	0	0	9	0	1														3	0	0	0
35	BLC	2	1	0	0	1	1	1	1	1	1														3	0	1	1
71	BLC	2	1	9	0	1	1	1	1	1	1														3	0	1	1
55	BLC	2	1	9	0	1	0	0	1	1	1														3	0	1	1
28	UDU	2	1	0	0	1	0	0	1	1	1	0	53	173	17.8	0	22	24	1	0	0	2020-10-21	2020-10-27	0	3	1	0	1
54	BLC	2	1	0	0	1	2	1	1	1	4	0	64	186	18.6	0	20	96	1	0	0	2020-10-20	2020-10-20	1	3	1	0	1
39	DKN	2	1	0	0	1	0	0	1	1	1														3	0	0	1
17	BLC	2	2	0	0	0	0	0	2	1	7	0	51	158	20.4	0	14	96	1	0	0	2020-10-16	2020-10-16	1	3	1	0	1
37	BLC	2	1	1	0	1	0	0	2	1	1	0	64	164	23.9	0	16	96	1	0	0	2020-10-17	2020-10-17	1	3	1	0	1
27	DKN	2	1	0	1	1	0	0	1	1	1														3	0	0	1
39	TUM	2	1	0	0	1	0	0	1	0	1	1	49	170	17	0	28	96	1	1	1	2020-10-19	2020-11-10	1	3	1	0	1
57	BLC	2	1	0	1	1	0	0	1	1	1	0	70	165	25.7	0	23	0	1	0	0	2020-10-16	2020-10-17	1	3	1	0	1
48	BLC	2	1	0	0	1	0	0	1	1	1	1	42	176	14	0	15	96	0	1	4	2020-11-09	2020-11-09	1	3	1	1	1
20	BLC	2	1	0	0	1	0	0	1	1	1														3	0	1	1
22	DKN	2	2	0	0	1	0	0	1	1	4	1	57	165	20.9	0	23	98	1	0	0	2020-10-21	2020-10-21	1	3	1	0	1
65	BGM	2	2	0	0	0	0	0	1	1	6	0	43	148	19.6	0	95	95	1	1	0	2020-11-09	2020-11-09	1	3	1	0	1
28	BEL	2	1	0	0	1	0	0	1	1	1	0	48	152	21.9	1	22	95	1	0	0	2020-12-09	2020-12-09	0	3	1	0	1
35	BLC	3	1	0	0	1	2	1	1	1	1	0	37	168	13.1	0	18	96	1	1	1	2020-10-27	2020-10-28	1	3	1	1	1
56	TUM	2	2	1	0	0	2	1	1	1	6	0	40	162	15.6	0	22	96	1	0	1	2020-10-16	2020-10-17	1	3	1	0	1
38	TUM	2	2	0	1	0	0	0	2	1	7	1	80	167	28.8	0	22	96	1	1	3	2020-10-16	2020-10-17	1	3	1	0	1
54	SMG	2	1	0	0	1	0	0	1	1	1														3	0	1	1
58	HSN	2	1	0	1	0	0	0	2	1	7														3	0	0	1
26	DWD	3	2	0	0	1	0	0	1	1	1	1	34	160	13.3	1	38	91	0	1	3	2020-10-16	2020-10-16	1	3	1	0	1
56	GLB	2	1	0	0	1	4	1	1	1	1	0	48	156	19.7	0	99	96	1	0	0	2020-10-16	2020-10-16	1	3	1	0	1
47	BLU	2	1	0	0	1	0	0	1	1	1														3	0	0	1
20	BLC	2	2	0	0	0	0	0	2	1	7														3	0	0	1
27	BLC	2	1	0	0	0	0	0	2	1	7														3	0	1	1
75	BLC	2	2	0	1	1	0	0	1	1	1														3	0	1	1
27	BEL	3	1	0	0	0	0	0	2	1	7														3	0	0	1
35	GLB	2	1	9	9	1	0	0	1	1	1	0	25	151	11	0	21	93	1	1	0	2020-10-27	2020-11-26	1	3	1	0	1
48	SMG	2	1	1	0	1	0	0	1	1	1	1	48	160	18.7	0	20	94	1	0	0	2020-10-28	2020-10-28	1	3	1	0	1
42	BLC	2	2	0	1	1	0	0	1	1	1	0	64	158	25.6	0	20	97	1	0	0	2020-10-19	2020-10-21	1	3	1	0	1
60	CBP	2	1	1	0	1	0	0	1	1	1														3	0	0	1
32	BGM	2	1	1	9	1	0	0	1	1	1														3	0	0	1
23	BEL	2	1	0	0	1	0	0	1	1	1														3	0	0	1
60	BEL	2	1	0	0	1	0	0	1	1	1	0	38	160	14.8	0	18	98	1	0	1	2020-10-28	2020-10-29	1	3	1	0	1
27	BLR	2	2	0	0	0	0	0	2	1	7	0	39	145	18	0	10	96	1	0	0	2020-10-15	2020-10-16	1	3	1	0	1
21	GLB	3	1	0	0	1	0	0	1	0	1														3	0	0	1
29	UDU	2	1	0	0	1	0	0	1	1	1	0	39	165	14.4	0	24	98	1	0	1	2020-10-20	2020-10-22	1	3	1	0	1
63	BLC	2	1	0	1	0	0	0	2	1	7	1	52	160	20.5	0	17	98	1	0	0	2020-10-17	2020-10-19	1	3	1	0	1
38	CBP	3	2	0	1	1	4	1	1	1	1	0	34	162	13	0	22	98	1	1	0	2020-10-17	2020-10-19	1	3	1	0	1
33	DKN	2	1	0	0	0	0	0	1	1	6														3	0	1	1
53	BLC	2	1	0	0	1	0	0	1	1	4														3	0	0	1
60	CBP	2	1	0	0	1	0	0	1	1	1	1	39	159	15.4	0	23	98	1	0	0	2020-10-17	2020-10-19	1	3	1	0	1
33	BLU	2	1	0	0	0	0	0	2	1	7														3	0	1	1
56	BLC	2	1	9	9	0	0	0	2	0	7	0	100	170	34.6	0	23	96	1	0	0	2020-10-27	2020-10-27	1	3	1	0	1
29	GLB	2	1	0	0	1	0	0	1	1	6	0	75	152	32.5	0	99	94	0	0	0	2020-10-29	2020-10-29	1	3	1	0	1
54	BGM	2	1	1	0	1	4	1	1	1	1														3	0	0	1
26	BGM	2	1	0	0	1	0	0	1	1	1	0	56	178	17.7	0	21	97	1	0	0	2020-10-17	2020-10-17	1	3	1	0	1
34	DWD	2	2	0	0	1	0	0	1	1	1	0	55	159	22	0	21	99	1	0	0	2020-10-20	2020-10-20	1	3	1	0	1
22	BGM	2	2	0	0	1	0	0	1	1	1	0	37	154	15.6	0	24	96	1	1	0	2020-10-29	2020-10-29	1	3	1	0	1
45	BLU	2	1	0	1	0	0	0	2	1	7														3	0	0	1
44	BLU	2	1	0	0	0	0	0	1	1	7														3	0	1	1
40	TUM	2	1	0	0	1	1	1	1	1	2	0	49	152	16.2	0	22	92	1	0	1	2020-10-11	2020-10-28	1	3	1	0	1
34	DWD	2	1	1	1	1	0	0	1	1	1	1	45	150	20	0	22	95	1	0	0	2020-10-17	2020-10-17	1	3	1	0	1
55	TUM	2	1	0	0	1	1	1	1	0	4	0	44	164	16.4	0	18	94	1	0	0	2020-10-16	2020-10-16	1	3	1	0	1
26	BGM	2	1	0	0	0	4	1	1	1	6	0	45	174	14.9	0	18	96	1	0	1	2020-10-16	2020-10-16	0	3	1	0	1
70	DKN	2	2	0	1	1	4	1	1	1	1														3	0	0	1
35	BLU	2	2	0	9	1	0	0	1	1	1														3	0	0	1
32	RMG	2	1	0	0	1	0	0	1	1	2	0	37	167	14.1	0	24	98	1	0	0	2020-11-04	2020-11-04	1	3	1	1	1
22	BLU	2	1	0	0	1	0	0	1	1	1														3	0	0	1
28	BLU	4	1	0	0	1	0	0	9	0	1														3	0	0	0
30	DWD	2	1	0	0	1	0	0	1	1	1	0	43	155	17.9	0	20	95	1	0	0	2020-10-17	2020-10-17	1	3	1	0	1
17	BLC	2	2	0	0	1	0	0	1	1	4	0	42	153	17.9	0	14	96	1	0	0	2020-10-20	2020-10-20	1	3	1	0	1
45	BLU	1	1	0	9	1	0	0	9	0	1														3	0	0	0
66	BEL	2	1	0	0	0	0	0	2	1	7														3	0	1	1
42	SMG	2	2	1	0	1	0	0	1	1	1	0	46	159	18	0	17	0	1	0	0	2020-10-19	2020-10-19	1	3	1	0	1
25	BLU	2	1	0	0	1	0	0	1	1	1	0	61	175	19.9	0	89	96	1	0	0	2020-10-21	2020-10-21	0	3	1	0	1
55	SMG	3	2	0	1	1	0	0	1	1	1														3	0	1	1
52	BLC	2	1	0	0	1	0	0	1	1	4	0	50	170	17.3	0	18	96	1	0	0	2020-10-20	2020-10-20	0	3	1	0	1
45	BGM	2	1	0	0	1	0	0	1	1	4	0	46	167	16.5	0	15	96	1	0	0	2020-10-22	2020-11-05	0	3	1	0	1
35	TUM	2	1	0	1	1	0	0	1	1	1	0	40	150	17.8	0	19	91	1	0	0	2020-10-21	2020-10-21	1	3	1	0	1
27	BLC	2	2	0	0	0	4	1	2	1	7	0	49	155	20.3	0	16	96	1	0	0	2020-10-16	2020-10-16	1	3	1	0	1
56	BEL	2	1	0	1	0	4	1	2	1	7	0	55	159	21.8	0	20	95	0	1	3	2020-10-19	2020-10-19	1	3	1	0	1
48	BEL	2	1	0	0	1	1	1	1	1	4	0	47	165	17.3	0	35	96	1	1	1	2020-10-21	2020-10-21	1	3	1	0	1
33	UDU	2	1	0	0	1	4	1	1	1	1	0	46	170	15.9	0	82	0	1	0	0	2020-10-28	2020-10-29	1	3	1	0	1
68	BLC	2	1	0	1	1	0	0	1	1	1														3	0	0	1
35	CKM	2	1	0	0	1	1	1	1	1	2	0	45	172	15.2	0	26	96	1	0	0	2020-10-17	2020-10-17	1	3	1	0	1
38	BLC	2	2	9	9	1	0	0	1	1	1	0	30	148	13.7	0	12	93	1	1	1	2020-11-05	2020-11-09	1	3	1	1	1
20	BLC	2	2	0	0	1	0	0	1	1	1	0	34	148	15.5	0	17	96	1	0	0	2020-10-20	2020-10-21	1	3	1	0	1
27	CBP	2	2	0	0	1	0	0	1	1	1	0	49	160	14.2	0	99	0	1	0	0	2020-10-21	2020-10-21	1	3	1	0	1
23	BLC	2	1	0	0	0	0	0	2	1	7	0	88	180	27.2	0	19	98	1	0	0	2020-10-17	2020-10-17	1	3	1	1	1
22	BEL	2	2	0	0	1	0	0	1	1	4	0	25	146	11.7	0	14	98	1	1	2	2020-10-22	2020-10-22	1	3	1	0	1
44	TUM	2	2	0	0	1	0	0	1	1	1	0	72	158	28.9	0	20	98	1	0	0	2020-11-20	2020-11-20	1	3	1	0	1
60	BEL	2	2	9	0	1	1	1	1	1	1														3	0	0	1
32	TUM	4	1	9	9	0	0	0	9	0	6														3	0	0	0
27	CKM	2	2	0	0	0	0	0	2	1	7	0	42	140	21.4	0	23	98	1	0	0	2020-10-17	2020-10-17	1	3	1	0	1
26	DKN	2	2	0	0	0	0	0	2	1	7	0	51	173	17	0	22	98	1	0	0	2020-10-20	2020-10-27	0	3	1	0	1
46	BLR	3	1	9	0	1	0	0	1	1	1														3	0	0	1
61	DWD	2	2	0	0	1	0	0	1	1	1	1	51	153	16.7	0	19	82	1	1	1	2020-10-21	2020-10-21	1	3	1	0	1
23	BLC	2	2	0	0	0	0	0	2	1	7														3	0	0	1
65	GLB	2	1	9	9	1	0	0	1	1	1	0	54	152	23.4	0	99	95	1	0	0	2020-10-29	2020-10-29	1	3	1	0	1
37	TUM	3	1	1	0	1	0	0	1	1	1	0	70	180	21.6	0	20	98	1	0	1	2020-10-17	2020-11-10	1	3	1	0	1
20	DKN	2	1	0	0	0	0	0	2	1	7														3	0	1	1
54	GLB	2	1	0	0	1	0	0	1	1	1														3	0	0	1
71	KLR	2	2	0	1	0	0	0	2	1	6	1	63	138	33	0	99	98	0	1	1	2020-10-20	2020-10-20	0	3	1	0	1
86	BLC	2	1	0	1	1	0	0	1	1	6														3	0	0	1
50	GLB	2	1	0	1	1	0	0	1	1	1														3	0	1	1
70	DKN	2	1	0	0	1	0	0	1	1	1	0	40	151	18	0	20	98	1	1	0	2020-10-28	2020-10-28	1	3	1	1	1
27	BLC	2	1	0	0	1	0	0	2	1	1	0	82	150	36.4	0	18	98	1	0	0	2020-10-21	2020-10-21	0	3	1	0	1
21	SMG	2	1	0	0	1	1	1	1	1	1	0	49	177	19	0	24	96	1	0	0	2020-10-29	2020-10-29	1	3	1	0	1
25	GLB	2	1	0	0	1	0	0	1	1	1	0	44	166	16.1	0	99	93	1	1	1	2020-10-17	2020-10-17	1	3	1	0	1
54	GLB	2	2	0	0	1	0	0	1	1	1	0	40	137	22	0	20	0	1	0	0	2020-11-02	2020-11-03	1	3	1	0	1
49	DKN	2	1	0	0	0	0	0	2	1	7	0	59	165	21.6	0	28	98	1	0	0	2020-10-24	2020-10-27	0	3	1	0	1
29	BEL	3	2	9	9	0	0	0	2	0	7	0	60	158	24.1	0	24	98	1	0	0	2020-11-26	2020-11-26	1	3	1	0	1
35	GLB	2	1	0	0	1	0	0	1	1	1	0	54	151	23.7	0	99	95	0	0	0	2020-10-29	2020-10-29	1	3	1	0	1
47	CKM	2	2	0	1	0	0	0	2	1	7														3	0	0	1
25	GLB	2	2	0	0	1	0	0	1	1	1	0	49	158	19.8	0	99	99	1	0	0	2020-10-20	2020-10-20	1	3	1	0	1
20	BLC	2	1	0	0	1	0	0	1	1	4	0	45	174	14.9	0	17	98	1	0	0	2020-10-17	2020-10-19	1	3	1	1	1
25	BLR	4	1	0	9	1	4	1	9	0	1														3	0	0	0
46	DKN	2	1	0	0	1	0	0	1	1	1														3	0	0	1
65	CBP	2	1	0	0	1	0	0	1	1	1	1	47	171	16	1	95	0	1	0	0	2020-10-20	2020-10-21	0	3	1	0	1
50	CBP	2	2	0	0	1	0	0	1	1	1	0	37	150	16	0	22	94	0	0	0	2020-10-30	2020-10-30	1	3	1	0	1
33	RMG	4	1	9	9	1	0	0	9	0	1														3	0	0	0
35	TUM	2	1	0	0	1	1	1	1	1	1														3	0	0	1
48	KLR	2	1	0	0	0	4	1	1	1	6	0	48	162	18.3	0	70	98	1	0	0	2020-10-23	2020-10-23	1	3	1	1	1
50	BEL	2	1	0	0	1	0	0	1	1	6	0	48	154	21.2	0	18	95	1	0	0	2020-10-31	2020-10-31	0	3	1	0	1
21	BLC	2	1	0	0	1	0	0	1	1	4	0	50	164	18.6	0	20	95	1	0	0	2020-10-19	2020-10-19	1	3	1	0	1
30	BLC	2	1	0	0	1	0	0	1	1	1														3	0	0	1
50	CKM	2	2	0	1	1	0	0	1	1	2	0	43	147	19.9	0	28	91	1	0	3	2020-10-19	2020-10-19	1	3	1	0	1
25	BGM	2	1	0	0	1	4	1	1	1	1	1	40	171	13.7	0	23	82	1	1	1	2020-11-12	2020-11-13	1	3	1	0	1
45	BLC	2	1	0	0	1	4	1	2	1	1														3	0	1	1
48	UDU	2	1	0	1	1	0	0	1	1	1	0	52	167	19.2	0	20	98	1	0	0	2020-10-27	2020-10-27	0	3	1	0	1
80	TUM	2	1	0	0	0	0	0	2	1	6	0	65	169	22.7	1	31	96	0	1	3	2020-10-17	2020-10-19	1	3	1	0	1
37	RMG	2	2	0	1	1	0	0	1	1	1														3	0	0	1
30	CKM	4	2	0	9	1	0	0	9	0	1														3	0	1	0
65	KLR	2	2	0	0	0	0	0	2	1	7	0	55	162	20.9	0	99	99	1	0	0	2020-10-17	2020-10-17	0	3	1	0	1
22	BLC	2	1	0	0	0	0	0	2	1	7	0	49	161	18.9	0	18	97	1	0	0	2020-10-27	2020-10-27	1	3	1	0	1
23	BLC	2	1	0	0	1	0	0	1	1	1														3	0	0	1
35	BEL	2	2	1	9	1	0	0	2	1	1														3	0	1	1
42	BEL	2	2	0	0	0	0	0	2	1	7	0	46	148	21	0	18	97	1	0	0	2020-10-18	2020-10-19	1	3	1	0	1
76	GLB	2	1	0	0	1	0	0	1	1	1														3	0	1	1
18	BEL	2	1	0	0	0	0	0	2	1	7	1	40	162	15.2	0	36	95	1	1	0	2020-12-09	2020-12-09	1	3	1	0	1
26	GLB	2	2	0	0	1	0	0	1	1	1	0	45	170	15.6	0	14	97	1	0	0	2020-10-18	2020-10-20	1	3	1	0	1
34	BEL	2	2	0	0	0	0	0	2	1	7	0	64	161	24.7	0	20	98	1	0	0	2020-10-29	2020-10-29	1	3	1	0	1
33	RMG	2	2	0	0	0	0	0	2	1	7	0	61	156	25.1	0	29	97	1	0	0	2020-11-09	2020-11-09	1	3	1	0	1
64	UDU	2	1	0	1	1	0	0	2	1	1														3	0	0	1
28	GLB	2	2	0	0	1	0	0	1	1	1	0	50	162	19.1	0	20	97	1	0	0	2020-10-18	2020-10-20	1	3	1	0	1
62	BEL	2	1	0	0	1	0	0	1	1	1	0	52	168	18.5	0	23	95	1	0	0	2020-10-30	2020-10-30	1	3	1	0	1
20	TUM	2	2	0	0	1	0	0	1	1	1	0	35	151	15.4	0	16	97	1	0	1	2020-10-20	2020-10-20	1	3	1	0	1
26	DWD	2	1	0	1	1	0	0	1	0	7	1	32	146	15	0	20	92	0	1	1	2020-10-19	2020-10-19	1	3	1	1	1
36	DWD	2	2	0	0	1	0	0	1	1	1	0	42	148	19.2	0	22	94	1	0	0	2020-11-26	2020-11-26	1	3	1	0	1
34	SMG	3	1	0	0	1	0	0	1	0	1														3	0	1	1
57	BLC	4	1	1	1	1	0	0	9	1	4														3	0	0	0
55	TUM	2	1	1	0	1	0	0	1	1	6	0	61	150	27.1	0	20	98	1	0	1	2020-10-17	2020-11-10	1	3	1	0	1
23	BEL	2	2	0	0	1	0	0	1	1	2	0	45	135	24.7	0	19	98	1	0	0	2020-11-30	2020-11-30	1	3	1	0	1
22	SMG	2	2	0	0	1	0	0	1	1	2	0	42	156	13.5	0	22	0	1	1	0	2020-10-28	2020-10-28	1	3	1	1	1
40	TUM	2	1	0	0	1	0	0	1	1	1	0	48	169	16.8	0	18	98	0	0	0	2020-10-20	2020-10-20	1	3	1	0	1
46	BEL	2	1	0	0	1	0	0	1	1	4	0	35	154	14.8	0	22	89	1	1	2	2020-10-28	2020-10-29	1	3	1	0	1
40	TUM	2	2	0	1	1	0	0	1	1	1	0	50	153	21.4	0	30	96	1	1	2	2020-10-28	2020-10-28	1	3	1	0	1
50	HSN	2	1	0	0	1	0	0	1	1	1	1	51	173	17	0	97	98	1	0	0	2020-10-29	2020-10-29	0	3	1	0	1
39	DWD	3	2	1	0	0	0	0	2	1	7	1	33	156	13.6	0	37	91	0	1	4	2020-10-19	2020-10-19	1	3	1	0	1
16	BLC	2	2	0	0	1	0	0	1	1	4	0	33	159	13.1	1	28	95	1	1	0	2020-10-28	2020-11-02	1	3	1	0	1
46	HSN	2	1	0	1	1	4	1	1	0	1														3	0	0	1
34	BLC	2	1	0	0	1	0	0	1	1	1														3	0	1	1
26	BLC	2	1	0	0	1	0	0	1	1	4														3	0	0	1
40	CKM	2	1	0	1	1	0	0	1	1	1	0	48	163	18.2	0	32	97	1	1	0	2020-10-19	2020-10-19	1	3	1	0	1
21	BLR	2	1	0	0	1	0	0	1	1	1														3	0	1	1
40	TUM	2	1	1	0	1	1	1	1	1	6	0	45	170	15.6	0	22	96	1	1	1	2020-10-19	2020-11-10	1	3	1	0	1
42	BEL	2	1	0	0	1	0	0	1	1	1	0	49	158	19.7	0	23	98	1	0	0	2020-10-30	2020-10-30	1	3	1	0	1
30	KLR	3	1	0	0	1	0	0	1	1	2	0	51	175	16.1	0	17	99	1	0	0	2020-10-23	2020-10-23	0	3	1	0	1
55	SMG	2	2	0	0	0	0	0	2	1	6	1	34	150	15.1	0	18	96	1	0	0	2020-10-21	2020-10-21	1	3	1	0	1
60	SMG	2	1	0	1	1	0	0	1	1	2	0	40	168	11.9	0	23	0	1	1	0	2020-10-28	2020-10-28	1	3	1	0	1
25	BEL	2	2	9	0	1	0	0	1	1	1														3	0	0	1
28	DWD	2	1	0	0	1	0	0	1	1	1	0	47	154	19.8	0	20	92	1	0	0	2020-10-23	2020-10-23	1	3	1	0	1
35	BEL	2	1	0	0	1	0	0	1	1	1														3	0	0	1
35	DWD	3	2	1	1	0	0	0	2	0	7	1	60	156	24.7	0	26	98	0	1	4	2020-10-19	2020-10-19	1	3	1	1	1
42	DWD	2	1	0	1	1	0	0	1	1	1	0	64	170	22.1	0	20	93	1	0	0	2020-10-19	2020-10-19	1	3	1	0	1
48	SMG	2	2	0	0	1	0	0	1	1	1														3	0	1	1
32	BLC	4	1	9	9	1	0	0	9	0	4														3	0	0	0
52	GLB	2	2	0	0	0	0	0	1	1	6	0	49	148	22.4	0	94	96	1	0	0	2020-10-23	2020-10-23	1	3	1	0	1
50	KLR	3	1	0	0	0	0	0	2	1	7	1	55	170	19	0	25	98	1	0	1	2020-10-19	2020-10-19	1	3	1	0	1
40	UDU	2	1	0	1	1	0	0	1	1	4	1	48	158	19.2	0	20	98	1	0	1	2020-10-20	2020-10-20	1	3	1	1	1
40	BLC	2	1	0	0	1	0	0	1	1	4	0	56	178	17.7	0	18	97	1	0	0	2020-10-19	2020-10-19	1	3	1	1	1
16	HSN	2	2	0	0	1	0	0	1	1	1	0	28	147	13	0	18	97	1	0	0	2020-10-28	2020-10-28	1	3	1	1	1
45	HSN	2	1	1	0	1	0	0	1	1	1	0	62	162	23.6	0	18	98	1	0	0	2020-11-02	2020-11-02	1	3	1	0	1
29	BLC	2	2	0	0	1	0	0	2	1	1														3	0	0	1
53	BLC	2	1	0	1	1	0	0	1	1	4														3	0	1	1
30	BLC	2	1	0	1	1	0	0	1	1	4														3	0	0	1
28	DWD	2	1	0	0	0	0	0	1	1	6														3	0	0	1
68	BLU	3	2	0	9	0	0	0	2	1	7														3	0	0	1
48	BLC	2	1	0	0	1	0	0	1	0	1														3	0	1	1
38	BLU	2	1	0	0	0	0	0	2	1	7														3	0	0	1
22	BGM	2	2	0	0	1	2	1	1	0	1	0	37	155	15.4	0	24	94	1	1	0	2020-10-23	2020-10-23	1	3	1	0	1
35	BLU	2	1	0	0	0	0	0	2	1	7														3	0	0	1
19	BLU	2	2	0	0	1	0	0	1	1	1	0	40	5	99.9	0	18	0	1	1	0	2020-10-29	2020-11-07	1	3	1	0	1
46	BLC	2	1	0	0	0	0	0	2	1	7	1	71	160	27.7	0	12	94	0	1	3	2020-10-22	2020-10-28	1	3	1	1	1
22	BLC	2	1	0	0	0	0	0	2	1	7														3	0	1	1
66	BLC	2	1	9	0	1	0	0	1	1	1														3	0	1	1
41	BLU	2	2	0	9	0	0	0	2	1	7														3	0	1	1
57	TUM	2	2	1	0	0	0	0	1	1	6	0	49	160	19.1	0	15	96	1	0	0	2020-11-04	2020-11-05	1	3	1	0	1
37	BLC	2	2	1	0	1	0	0	2	0	1	1	62	153	26.5	0	19	99	0	1	1	2020-11-10	2020-11-13	1	3	1	0	1
50	GLB	2	1	0	0	1	0	0	1	1	1														3	0	0	1
65	TUM	3	1	0	0	0	0	0	2	1	7														3	0	0	1
39	TUM	2	2	0	0	1	0	0	1	1	1	0	31	162	11.8	0	20	97	1	1	0	2020-10-30	2020-10-30	1	3	1	0	1
30	KLR	2	1	0	0	1	0	0	1	1	1	1	40	167	14.3	0	24	98	1	1	0	2020-10-19	2020-10-19	1	3	1	0	1
34	BLC	2	1	0	0	1	4	1	1	1	4														3	0	0	1
15	BGM	2	2	0	0	1	0	0	1	1	4														3	0	0	1
35	BLU	2	1	0	0	1	0	0	2	0	1														3	0	1	1
29	BLC	2	2	0	0	1	0	0	1	1	4	0	43	156	17.7	0	16	99	1	0	0	2020-10-24	2020-10-24	1	3	1	0	1
50	TUM	2	1	1	1	0	0	0	1	1	6	0	39	153	16.6	0	18	98	1	0	0	2020-10-22	2020-10-23	1	3	1	0	1
30	CKM	2	1	0	0	1	4	1	1	1	2	0	58	165	21.3	0	19	95	1	0	0	2020-10-20	2020-10-20	1	3	1	0	1
18	BLC	2	2	0	0	1	0	0	1	1	1														3	0	1	1
47	BLU	3	2	0	0	0	0	0	2	0	7														3	0	0	1
44	BLC	2	1	1	0	0	4	1	2	1	7														3	0	0	1
23	BLC	4	2	9	9	1	0	0	9	0	1														3	0	0	0
57	BLC	3	1	0	0	1	0	0	1	1	4														3	0	1	1
67	BLC	2	1	0	0	1	0	0	2	1	7														3	0	1	1
55	BLC	3	1	9	9	1	0	0	2	0	1														3	0	0	1
47	BLC	4	1	9	9	1	0	0	9	0	5														3	0	0	0
53	UDU	2	1	0	1	1	4	1	1	1	1	0	69	165	25	0	24	98	1	0	0	2020-10-20	2020-10-20	1	3	1	0	1
22	KLR	2	1	0	0	1	0	0	1	1	1	0	45	169	15.8	0	17	99	1	1	0	2020-10-21	2020-10-21	0	3	1	0	1
60	TUM	2	1	0	1	1	0	0	1	1	4														3	0	0	1
70	BGM	2	1	0	0	1	0	0	1	1	1	0	40	160	15.6	0	18	96	0	1	1	2020-10-19	2020-10-19	1	3	1	0	1
32	DWD	2	2	9	9	0	0	0	2	1	7	0	57	150	25.3	0	20	94	1	0	0	2020-10-19	2020-10-19	1	3	1	1	1
67	BLU	2	2	0	1	1	0	0	1	1	7														3	0	0	1
57	TUM	2	1	0	1	0	0	0	2	1	7	1	55	155	22.9	1	28	96	1	1	1	2020-10-10	2020-11-13	1	3	1	0	1
64	HSN	2	1	0	0	0	0	0	2	1	7														3	0	0	1
55	DWD	3	1	0	0	1	0	0	1	1	1	0	36	153	15.4	0	23	92	1	0	0	2020-10-20	2020-10-20	1	3	1	0	1
65	BGM	3	1	0	0	1	0	0	1	1	1	0	35	160	13.7	0	18	97	1	1	1	2020-10-21	2020-10-21	1	3	1	0	1
28	BEL	2	1	0	0	0	0	0	1	1	6	0	41	158	16.5	0	18	97	1	1	0	2020-10-21	2020-10-21	1	3	1	0	1
50	SMG	3	1	0	0	1	0	0	1	0	1	0	31	105	28.1	0	19	99	1	1	0	2020-10-23	2020-10-23	1	3	1	0	1
23	BLC	2	2	9	9	1	0	0	1	1	4	0	32	152	13.9	1	23	88	0	1	3	2020-10-21	2020-10-29	1	3	1	0	1
52	TUM	2	1	0	1	0	4	1	1	1	6	0	69	176	22.3	0	21	90	1	0	0	2020-10-22	2020-10-22	1	3	1	0	1
52	BLC	2	1	0	1	1	0	0	1	0	4														3	0	0	1
46	GLB	2	2	0	0	0	0	0	2	1	6	0	64	167	22.9	0	99	97	1	0	0	2020-10-27	2020-10-28	1	3	1	0	1
31	CKM	2	1	0	0	1	0	0	1	1	6	0	53	156	21.8	0	26	90	1	0	0	2020-10-20	2020-10-20	1	3	1	0	1
66	DKN	2	1	0	0	1	0	0	1	1	1														3	0	0	1
50	BLU	2	1	0	0	1	4	1	1	1	1														3	0	0	1
30	TUM	2	1	0	0	1	3	1	1	0	1														3	0	0	1
23	BLC	2	2	0	0	1	0	0	2	1	7														3	0	1	1
30	TUM	2	1	0	0	1	0	0	1	0	1	0	54	163	20.4	0	18	98	1	0	0	2020-10-21	2020-10-21	1	3	1	0	1
45	BLC	2	1	1	0	1	0	0	1	1	1														3	0	1	1
21	BEL	4	1	1	9	1	0	0	9	0	4														3	0	0	0
60	TUM	2	1	0	0	1	0	0	1	1	1														3	0	0	1
35	DKN	4	1	0	0	1	0	0	9	0	1														3	0	0	0
38	BEL	2	1	0	1	1	0	0	1	1	1	0	34	149	15.3	0	24	0	1	0	0	2020-10-27	2020-11-02	1	3	1	0	1
26	BEL	2	2	0	0	1	0	0	1	1	4	0	39	144	18.8	0	15	95	1	1	1	2020-10-21	2020-10-22	1	3	1	0	1
55	BGM	2	1	0	0	0	0	0	2	1	6	0	41	168	14.5	0	18	95	1	0	0	2020-11-30	2020-12-09	1	3	1	0	1
75	TUM	2	1	0	0	1	0	0	1	1	1														3	0	0	1
30	BLC	2	2	0	0	1	0	0	1	1	1														3	0	0	1
60	BGM	2	2	0	0	1	0	0	1	1	4	0	44	149	19.8	0	20	96	1	0	2	2020-10-21	2020-10-21	1	3	1	0	1
33	GLB	2	1	0	9	1	0	0	1	1	1														3	0	0	1
27	BLC	2	1	0	0	1	0	0	2	1	7														3	0	1	1
50	BGM	2	1	0	0	1	0	0	1	1	4	0	45	159	17.8	0	17	95	1	0	0	2020-10-21	2020-11-05	0	3	1	0	1
15	BEL	2	2	0	0	1	0	0	1	1	4														3	0	1	1
21	GLB	2	2	0	0	1	0	0	1	1	1														3	0	0	1
45	BEL	2	2	9	9	0	0	0	1	1	6	0	34	160	13.3	0	18	97	1	1	0	2020-11-20	2020-12-09	0	3	1	0	1
45	DKN	2	1	0	0	1	0	0	1	1	1	1	39	156	16	0	24	94	0	1	3	2020-10-23	2020-10-23	0	3	1	0	1
35	CKM	2	2	0	0	1	0	0	1	1	2	1	41	155	17.5	0	22	94	1	1	1	2020-10-22	2020-10-22	1	3	1	0	1
36	BLC	2	2	0	0	1	0	0	1	1	1														3	0	0	1
25	CBP	2	2	0	1	1	0	0	1	1	6	0	45	158	18	0	99	0	1	0	0	2020-10-24	2020-10-28	1	3	1	0	1
22	BEL	3	2	0	0	0	4	1	1	1	6	0	25	145	11.9	0	18	96	1	1	0	2020-12-10	2020-10-23	1	3	1	0	1
38	BGM	2	2	0	1	0	0	0	2	1	7														3	0	0	1
18	BLC	2	2	0	0	1	1	1	2	1	1	0	41	160	16	0	28	96	1	0	0	2020-10-15	2020-10-21	1	3	1	0	1
18	BLU	2	1	0	0	1	0	0	1	1	6														3	0	0	1
38	BGM	2	2	0	0	0	0	0	2	1	7	0	58	150	25.8	0	17	97	1	0	0	2020-11-09	2020-11-11	1	3	1	0	1
29	BLC	2	1	0	9	1	1	1	1	1	4														3	0	0	1
70	RMG	4	1	0	9	1	0	0	9	0	2														3	0	0	0
39	GLB	2	1	0	0	0	0	0	1	0	6														3	0	0	1
60	DWD	2	2	0	1	1	0	0	1	1	1	0	48	152	20.8	0	21	94	1	0	0	2020-10-28	2020-10-28	1	3	1	0	1
18	BGM	2	2	0	0	1	0	0	1	1	4														3	0	0	1
34	BLC	2	2	0	0	0	0	0	2	1	7	0	77	165	28.3	0	17	97	1	0	0	2020-10-20	2020-10-21	1	3	1	0	1
20	BGM	2	2	0	0	1	1	1	1	1	1	0	35	153	15	0	19	96	1	0	0	2020-10-29	2020-10-29	1	3	1	0	1
30	BLC	2	2	0	0	1	0	0	1	1	1														3	0	1	1
31	DKN	2	1	0	0	0	0	0	2	1	7														3	0	1	1
25	BLC	2	1	0	0	1	0	0	2	1	1														3	0	0	1
23	SMG	2	2	0	0	1	0	0	1	1	1	0	40	151	17.5	0	18	97	1	0	0	2020-10-27	2020-10-27	1	3	1	0	1
48	SMG	2	1	0	1	1	4	1	1	1	1	0	81	173	27.1	0	17	0	1	0	0	2020-10-21	2020-10-23	1	3	1	0	1
55	BLC	2	1	0	0	1	0	0	1	1	1														3	0	1	1
45	BLC	2	1	0	1	1	0	0	1	1	4														3	0	0	1
60	BEL	2	1	0	0	1	0	0	1	1	1	1	42	165	15.3	1	29	97	0	1	3	2020-11-03	2020-11-03	1	3	1	0	1
32	BEL	2	1	0	0	1	0	0	1	1	4	0	52	152	23.7	1	23	97	1	0	0	2020-12-09	2020-12-09	0	3	1	0	1
52	SMG	3	1	0	1	1	0	0	1	1	1	1	100	153	40.7	0	17	97	1	0	0	2020-10-21	2020-10-21	1	3	1	0	1
16	DKN	4	1	9	9	1	0	0	9	0	1														3	0	0	0
21	BGM	2	1	0	0	1	0	0	1	1	1	1	42	168	14.9	0	18	96	1	1	0	2020-10-21	2020-10-21	1	3	1	0	1
32	BLC	2	1	0	0	1	0	0	1	1	1	0	43	170	14.9	0	18	96	1	0	0	2020-10-29	2020-10-29	0	3	1	0	1
17	BLR	2	2	0	0	1	0	0	1	1	1														3	0	0	1
32	BLC	2	1	0	0	0	0	0	2	1	7	0	38	161	14.7	0	18	98	1	0	0	2020-10-20	2020-10-21	1	3	1	1	1
60	UDU	2	1	0	1	1	0	0	1	1	1	1	52	160	20.3	0	20	98	1	0	1	2020-10-20	2020-10-20	1	3	1	0	1
52	DWD	2	1	0	0	0	0	0	2	1	7	0	49	165	18	0	19	99	1	0	0	2020-11-06	2020-11-06	1	3	1	1	1
56	BLC	2	2	0	1	0	0	0	2	1	7														3	0	1	1
48	DKN	2	1	0	0	0	0	0	2	1	7														3	0	1	1
59	HSN	2	1	0	0	1	0	0	1	0	1	0	49	169	17	0	18	97	1	0	2	2020-10-30	2020-10-30	0	3	1	0	1
90	BLR	2	1	0	0	0	0	0	1	1	6	1	55	156	22	0	14	94	1	0	1	2020-10-25	2020-11-09	1	3	1	0	1
35	BEL	2	1	0	0	1	0	0	1	0	4	0	44	2	99.9	0	23	97	1	0	0	2020-11-26	2020-11-26	1	3	1	0	1
39	GLB	2	1	0	0	0	0	0	1	0	6														3	0	0	1
58	BGM	2	1	0	1	0	0	0	1	1	6														3	0	0	1
45	SMG	2	2	0	0	1	0	0	1	1	1														3	0	1	1
65	HSN	2	1	9	9	1	0	0	1	1	1														3	0	1	1
32	BLC	2	1	0	1	1	0	0	1	0	1														3	0	0	1
40	GLB	2	1	1	0	1	0	0	1	1	1	0	58	163	21.8	0	99	95	1	0	0	2020-10-23	2020-10-23	1	3	1	0	1
29	BLU	4	1	0	9	1	0	0	9	0	1														3	0	0	0
38	BLU	4	1	0	9	1	0	0	9	0	1														3	0	0	0
32	DKN	2	1	0	0	0	4	1	2	1	7														3	0	1	1
37	DWD	2	1	0	0	1	0	0	1	1	1	0	45	158	18.1	0	20	95	1	0	0	2020-11-26	2020-11-26	1	3	1	0	1
15	BEL	2	2	0	0	1	0	0	1	1	1														3	0	0	1
29	BLU	3	1	0	1	1	0	0	1	1	1	0	58	169	20.3	0	19	0	1	0	0	2020-10-22	2020-10-22	1	3	1	0	1
25	DKN	2	2	0	0	0	4	1	1	1	6	0	40	168	14.2	0	30	0	1	1	2	2020-10-27	2020-10-27	1	3	1	0	1
55	BLU	2	2	0	0	1	0	0	1	1	6														3	0	0	1
56	HSN	2	2	0	1	1	0	0	1	1	1														3	0	0	1
20	DWD	2	1	1	0	0	0	0	2	1	7	0	45	160	17.6	0	20	92	1	0	0	2020-10-20	2020-10-20	1	3	1	0	1
46	KLR	2	1	0	0	1	0	0	1	1	1	0	65	183	19.5	0	18	98	1	0	0	2020-10-21	2020-10-21	0	3	1	0	1
33	BLC	2	2	0	0	1	0	0	1	1	1														3	0	1	1
69	DKN	2	1	0	1	1	0	0	1	1	1														3	0	1	1
27	BLC	2	1	9	9	1	0	0	2	0	5														3	0	0	1
34	UDU	2	1	0	0	0	4	1	1	1	7	1	64	163	24	0	92	96	1	0	0	2020-10-21	2020-10-27	1	3	1	0	1
49	UDU	2	1	0	1	1	0	0	1	1	1	0	35	153	15.1	0	16	99	1	0	1	2020-10-24	2020-10-24	1	3	1	0	1
33	DKN	2	1	0	1	1	0	0	1	1	4	1	61	170	21.1	0	22	98	1	0	0	2020-10-23	2020-10-23	1	3	1	0	1
19	BEL	2	2	0	0	1	0	0	1	1	1														3	0	0	1
53	RMG	2	1	0	1	1	1	1	1	1	1														3	0	0	1
67	DKN	3	1	0	0	1	0	0	1	0	6	1	58	167	20.8	0	34	0	1	1	1	2020-10-30	2020-10-31	1	3	1	0	1
56	BLC	2	1	0	0	0	0	0	2	1	7	0	70	169	24.5	0	17	97	1	0	0	2020-10-21	2020-10-27	1	3	1	1	1
55	GLB	2	1	0	0	0	0	0	2	1	7	0	49	159	19.4	0	20	97	1	0	0	2020-11-01	2020-12-10	1	3	1	0	1
71	CKM	2	2	9	0	1	0	0	1	0	2	0	55	155	23	0	23	95	1	1	0	2020-10-22	2020-10-22	1	3	1	0	1
30	UDU	2	1	0	0	1	0	0	1	1	1														3	0	0	1
34	BEL	2	1	0	1	1	0	0	1	1	1														3	0	0	1
22	UDU	2	2	0	0	1	0	0	2	1	1														3	0	1	1
54	BLC	2	1	0	1	1	0	0	1	1	4	0	34	164	12.6	0	14	90	1	1	1	2020-10-22	2020-10-29	0	3	1	0	1
30	DKN	3	1	0	0	1	1	1	1	0	4	1	26	155	10.8	0	24	90	0	1	3	2020-10-21	2020-10-24	0	3	1	0	1
55	BGM	2	1	0	1	1	4	1	1	1	1	0	56	158	22.4	0	16	95	1	0	1	2020-10-21	2020-10-22	1	3	1	0	1
42	CKM	2	2	9	0	1	0	0	1	0	2	0	58	157	23.5	0	23	96	1	0	1	2020-10-22	2020-10-22	1	3	1	0	1
55	BLC	1	1	0	9	1	0	0	9	0	4														3	0	0	0
49	UDU	2	1	1	0	1	0	0	2	1	1	1	47	168	16.7	0	20	97	1	0	1	2020-10-22	2020-10-22	1	3	1	0	1
21	BLC	2	2	0	0	1	0	0	1	1	1														3	0	1	1
88	HSN	3	1	0	1	0	0	0	1	1	6	0	49	159	19.4	0	20	97	1	0	2	2020-10-21	2020-10-23	1	3	1	0	1
24	BEL	2	1	0	0	1	0	0	1	1	1	0	42	162	16	0	23	97	1	0	0	2020-10-30	2020-10-30	1	3	1	0	1
41	BLC	2	1	0	1	1	0	0	1	1	1	0	64	172	21.6	0	20	94	0	0	1	2020-10-28	2020-10-28	1	3	1	1	1
23	BLC	2	2	0	0	0	0	0	2	1	7	1	48	170	16.6	0	18	97	1	0	0	2020-10-21	2020-10-27	1	3	1	0	1
32	BLU	2	1	0	0	1	0	0	1	0	1														3	0	0	1
38	BLC	2	1	0	1	1	0	0	1	1	4														3	0	0	1
40	GLB	2	2	0	0	1	1	1	1	1	1	0	35	149	15.8	0	99	95	1	0	0	2020-10-23	2020-10-23	1	3	1	0	1
45	GLB	2	1	0	0	1	0	0	1	1	1	0	54	175	17.7	0	14	94	1	0	0	2020-10-23	2020-10-22	1	3	1	0	1
60	BLC	2	1	0	1	0	0	0	2	1	7														3	0	1	1
43	BEL	2	1	9	9	1	0	0	1	1	1	0	50	162	19.1	0	23	96	1	0	1	2020-11-03	2020-11-05	1	3	1	0	1
53	BLU	1	1	9	9	1	0	0	9	0	1														3	0	0	0
43	BLC	2	1	0	1	1	0	0	1	1	3														3	0	0	1
27	BLC	2	1	0	0	0	0	0	2	1	7														3	0	1	1
45	CKM	2	2	0	0	0	1	1	1	0	6	0	31	157	12.6	0	26	98	1	0	1	2020-11-07	2020-11-07	1	3	1	0	1
90	GLB	2	1	0	0	1	0	0	1	1	4	0	43	180	13.3	0	16	94	1	1	3	2020-10-26	2020-10-27	1	3	1	0	1
71	BLC	2	2	0	0	1	0	0	1	1	1														3	0	1	1
64	BLC	2	2	0	0	1	1	1	1	1	1														3	0	0	1
46	BLC	2	1	0	1	1	1	1	2	1	1														3	0	1	1
38	BEL	2	2	0	0	1	0	0	1	1	1	0	35	140	24	0	22	97	1	0	0	2020-11-20	2020-11-20	1	3	1	0	1
46	CBP	2	1	1	0	1	0	0	1	0	1	1	31	153	13.2	0	99	0	0	1	4	2020-10-22	2020-10-22	1	3	1	0	1
66	BEL	2	1	0	0	1	0	0	1	1	1	0	51	152	22.1	0	16	97	1	0	0	2020-10-24	2020-10-24	1	3	1	0	1
32	RMG	4	1	0	9	0	0	0	9	0	6														3	0	0	0
68	RMG	3	1	0	1	1	0	0	1	1	1														3	0	0	1
52	BLC	2	2	0	0	0	0	0	2	1	7														3	0	0	1
37	BLC	2	1	0	1	1	0	0	1	1	1	0	60	166	21.8	0	18	97	1	0	0	2020-10-21	2020-10-27	1	3	1	1	1
24	TUM	2	2	0	0	0	0	0	2	1	7	0	52	157	21.6	0	19	90	1	0	0	2020-10-23	2020-11-09	1	3	1	0	1
70	UDU	2	2	0	0	1	0	0	1	1	1	0	52	157	21.1	0	23	0	1	0	0	2020-10-30	2020-10-30	1	3	1	1	1
48	BLU	2	1	0	1	1	0	0	1	1	1														3	0	0	1
28	RMG	2	2	0	0	0	0	0	2	1	7	0	41	152	17.7	0	21	97	1	0	0	2020-11-30	2020-11-30	1	3	1	0	1
47	SMG	2	1	0	1	1	4	1	1	1	1														3	0	1	1
55	CBP	2	1	0	0	1	0	0	1	1	1	1	46	154	19.3	0	23	98	1	0	0	2020-10-22	2020-10-22	1	3	1	0	1
48	BLC	2	1	0	0	1	1	1	1	1	1														3	0	0	1
33	BLC	2	1	0	0	1	4	1	1	1	4	0	36	158	14.4	0	18	78	1	1	1	2020-10-22	2020-10-27	0	3	1	0	1
58	BEL	2	1	0	1	1	0	0	1	1	1														3	0	0	1
50	DWD	2	1	0	0	1	0	0	1	1	1														3	0	1	1
65	BLC	2	1	0	0	0	0	0	2	1	7														3	0	1	1
65	BLU	2	2	0	1	0	0	0	2	1	7	1	63	156	25.9	0	22	93	1	1	0	2020-11-11	2020-11-11	1	3	1	0	1
32	RMG	4	1	0	0	1	0	0	9	0	1														3	0	0	0
36	DKN	3	1	0	1	1	0	0	1	1	1														3	0	0	1
40	BLC	2	1	0	0	1	0	0	1	1	1														3	0	1	1
65	RMG	2	1	0	0	1	1	1	1	1	1	0	47	167	16.9	0	17	95	1	0	0	2020-10-28	2020-11-02	1	3	1	0	1
30	BLC	3	1	0	9	1	0	0	1	0	1														3	0	1	1
21	BLU	2	2	0	0	1	0	0	1	1	1														3	0	0	1
63	UDU	2	1	0	0	0	0	0	1	1	6	0	43	163	16	0	20	98	1	0	1	2020-10-29	2020-10-29	1	3	1	0	1
59	GLB	2	1	0	0	1	0	0	1	1	1														3	0	0	1
27	SMG	2	2	0	0	1	0	0	1	1	1														3	0	1	1
50	BLC	2	2	1	0	1	0	0	1	1	3														3	0	1	1
36	SMG	2	1	0	0	1	0	0	1	1	1	0	69	160	26.9	0	22	95	1	0	0	2020-10-27	2020-10-27	0	3	1	0	1
55	TUM	2	1	0	0	1	0	0	1	0	2	0	42	145	14.5	0	23	91	1	0	0	2020-10-28	2020-10-28	1	3	1	0	1
61	CKM	2	1	0	0	0	0	0	2	1	7	1	38	162	14.5	0	21	98	1	0	0	2020-10-22	2020-10-22	1	3	1	0	1
40	SMG	2	2	0	0	1	0	0	1	1	2	1	54	160	21.1	0	24	92	1	0	0	2020-11-10	2020-10-27	1	3	1	0	1
32	GLB	2	2	0	0	0	0	0	2	1	7	0	45	156	18.5	0	99	98	1	0	0	2020-10-29	2020-11-02	1	3	1	0	1
43	UDU	2	1	1	1	0	0	0	2	1	7	1	51	164	19.2	0	20	95	1	0	1	2020-10-22	2020-10-22	1	3	1	1	1
60	CBP	2	1	0	0	1	0	0	1	1	1	0	53	177	17	0	15	96	1	0	0	2020-11-23	2020-11-23	0	3	1	0	1
50	TUM	2	2	0	0	1	0	0	1	1	1	0	30	139	15.5	0	20	96	1	1	3	2020-10-23	2020-10-23	1	3	1	0	1
17	BLC	2	1	0	0	0	0	0	2	1	7														3	0	0	1
36	DKN	2	2	0	0	0	0	0	2	1	7	0	50	149	22.5	0	16	0	1	0	0	2020-10-22	2020-10-24	1	3	1	1	1
16	BLC	3	2	0	0	1	0	0	1	1	1														3	0	0	1
50	BEL	3	1	9	9	1	0	0	1	1	1	0	50	156	20.6	0	18	97	1	0	0	2020-12-10	2020-12-10	1	3	1	0	1
59	DKN	2	1	0	0	1	0	0	2	0	1	1	49	152	21.2	0	20	98	1	0	0	2020-10-22	2020-10-22	1	3	1	1	1
35	SMG	2	1	0	0	1	0	0	1	1	1	0	46	170	15.9	0	99	96	1	0	0	2020-10-23	2020-10-31	1	3	1	0	1
19	TUM	2	2	0	0	0	0	0	2	0	7														3	0	0	1
19	BLU	2	1	0	0	1	0	0	1	1	1														3	0	0	1
37	BLC	2	2	0	0	1	0	0	1	1	1														3	0	1	1
25	CBP	2	1	0	1	1	0	0	1	1	1	0	37	165	14	0	99	98	1	0	3	2020-10-28	2020-10-28	0	3	1	0	1
52	BLC	2	1	9	9	1	0	0	1	0	1														3	0	0	1
48	BLC	2	2	1	0	1	0	0	1	1	1														3	0	0	1
35	BLC	2	1	0	0	1	0	0	2	1	7	0	47	164	17.5	0	15	94	1	0	0	2020-10-31	2020-11-30	1	3	1	0	1
75	SMG	3	1	0	1	1	0	0	1	1	1	1	44	158	17.7	0	18	94	0	1	1	2020-10-27	2020-10-27	1	3	1	0	1
65	BGM	2	1	1	0	1	0	0	1	1	1	0	37	164	13.8	0	21	98	1	1	0	2020-11-12	2020-11-12	1	3	1	0	1
36	BLC	2	1	0	0	1	0	0	1	1	4	0	51	167	18.3	0	21	96	1	0	0	2020-10-24	2020-12-10	1	3	1	0	1
62	BLC	2	1	9	9	0	0	0	2	0	7														3	0	1	1
87	BLC	2	2	0	1	0	0	0	2	1	7	0	39	150	17.3	0	18	97	1	0	0	2020-10-26	2020-10-26	0	3	1	1	1
38	DKN	2	2	0	0	1	0	0	2	1	1	1	55	152	23.8	0	20	98	0	0	0	2020-10-23	2020-10-23	1	3	1	0	1
20	BLC	2	1	0	0	0	0	0	2	0	6														3	0	1	1
28	GLB	2	1	0	9	1	1	1	1	1	1	0	38	155	16	0	98	99	1	1	1	2020-11-02	2020-12-11	1	3	1	0	1
43	BLC	2	2	0	0	1	0	0	1	1	1														3	0	1	1
29	BEL	2	2	0	0	1	0	0	1	0	4														3	0	0	1
70	SMG	2	1	0	1	1	0	0	1	1	1	0	30	148	13.7	0	17	0	1	1	0	2020-10-28	2020-10-28	1	3	1	0	1
25	DWD	1	2	0	0	1	4	1	9	0	1														3	0	0	0
35	BGM	2	2	0	9	0	0	0	1	1	7														3	0	0	1
15	BGM	2	2	0	9	0	0	0	1	1	7														3	0	0	1
58	SMG	3	1	0	0	1	1	1	1	0	1														3	0	0	1
45	GLB	2	1	0	0	1	0	0	1	1	4	0	50	6	99.9	0	99	98	1	0	0	2020-10-28	2020-11-06	1	3	1	0	1
22	GLB	2	2	0	0	1	0	0	1	1	1	0	38	155	15.8	0	21	93	0	1	1	2020-10-23	2020-10-23	0	3	1	0	1
63	BLC	2	1	0	1	1	4	1	1	1	4	0	52	163	19.6	0	20	0	1	0	1	2020-10-22	2020-10-22	1	3	1	0	1
48	TUM	2	2	1	0	1	0	0	1	1	1	1	50	170	17.3	0	22	98	0	1	1	2020-10-28	2020-11-11	1	3	1	0	1
38	TUM	2	2	0	0	1	0	0	1	1	1														3	0	0	1
49	UDU	2	1	0	1	1	1	1	1	1	1	0	38	173	12.6	0	20	97	1	1	1	2020-10-24	2020-10-24	1	3	1	0	1
45	TUM	2	1	0	0	1	1	1	1	1	2	0	50	158	15.8	0	23	92	1	0	0	2020-10-28	2020-10-28	1	3	1	0	1
47	BLC	2	1	0	0	1	0	0	1	1	4														3	0	0	1
60	CBP	2	1	0	0	0	0	0	1	1	6	0	52	165	14.2	0	99	0	1	0	0	2020-10-22	2020-10-22	1	3	1	0	1
75	BEL	3	1	0	1	0	0	0	2	1	7	0	33	165	12.1	0	38	96	1	1	0	2020-12-09	2020-12-09	1	3	1	0	1
65	DKN	2	1	0	1	1	2	1	1	1	1														3	0	0	1
22	TUM	2	2	0	0	1	0	0	1	1	1	0	35	155	14.6	0	18	96	1	0	0	2020-10-27	2020-10-27	1	3	1	0	1
25	KLR	2	1	0	0	0	0	0	1	1	6														3	0	0	1
32	BGM	2	2	0	0	1	0	0	1	1	1	0	55	157	22.3	0	92	92	1	0	0	2020-10-22	2020-10-22	1	3	1	0	1
35	BGM	2	2	0	9	1	0	0	1	0	4	0	37	150	16.4	0	27	97	1	0	1	2020-12-10	2020-12-10	1	3	1	0	1
40	CBP	2	2	0	0	0	1	1	1	1	6	0	35	164	13.1	0	28	98	0	0	1	2020-11-24	2020-11-24	1	3	1	0	1
23	GLB	2	2	0	0	1	1	1	1	1	4	0	40	148	18.2	0	20	97	1	1	0	2020-10-22	2020-10-31	1	3	1	0	1
62	BLC	2	2	0	1	1	0	0	1	1	4	0	65	162	24.8	0	19	97	1	0	0	2020-10-27	2020-10-27	1	3	1	0	1
55	GLB	2	2	0	0	1	0	0	1	1	4	0	36	160	14	0	19	94	1	1	0	2020-10-22	2020-10-31	1	3	1	0	1
72	BGM	2	2	9	9	1	0	0	1	0	1														3	0	0	1
60	GLB	2	1	0	0	0	4	1	1	0	6														3	0	0	1
32	KLR	2	2	0	0	1	0	0	1	1	2	0	64	164	24.4	0	18	98	1	0	0	2020-10-23	2020-10-23	1	3	1	0	1
65	DKN	2	1	0	1	0	0	0	2	1	7	0	48	156	19.7	0	20	98	1	0	0	2020-10-23	2020-10-23	1	3	1	1	1
49	UDU	2	1	0	0	0	4	1	2	1	7	0	53	153	23	1	90	0	1	0	0	2020-10-28	2020-10-29	1	3	1	0	1
37	KLR	2	2	0	0	1	0	0	1	1	2	0	51	158	20.4	0	18	97	0	0	0	2020-10-23	2020-10-23	1	3	1	0	1
45	KLR	2	1	0	0	0	0	0	2	1	7	0	64	145	30.5	0	25	98	1	0	0	2020-10-22	2020-10-22	1	3	1	1	1
45	SMG	2	1	0	0	0	0	0	1	1	6														3	0	1	1
32	SMG	2	1	0	0	1	0	0	1	1	1	0	56	168	19.8	0	90	0	1	0	0	2020-11-13	2020-11-13	0	3	1	0	1
20	TUM	2	2	0	0	1	0	0	1	1	4	0	38	146	17.8	0	17	84	1	0	0	2020-10-23	2020-11-09	1	3	1	0	1
15	DWD	2	2	0	0	0	0	0	2	1	7	1	24	138	12.6	1	20	98	1	1	2	2020-10-22	2020-10-22	1	3	1	1	1
49	RMG	2	2	0	0	1	0	0	1	1	1	0	45	151	19.7	0	18	95	1	0	0	2020-10-30	2020-11-02	1	3	1	0	1
37	BLC	2	1	0	0	0	1	1	2	1	7														3	0	0	1
58	GLB	2	1	0	0	1	0	0	1	1	1														3	0	0	1
35	RMG	2	1	1	0	1	0	0	1	1	1														3	0	0	1
30	KLR	2	2	0	0	1	0	0	1	0	2	0	58	149	26.1	0	18	98	1	0	0	2020-10-23	2020-10-23	1	3	1	0	1
42	BLC	3	1	1	0	0	0	0	2	1	7														3	0	0	1
44	SMG	2	1	0	1	1	0	0	1	1	1	0	57	172	19.3	0	16	0	1	0	0	2020-10-23	2020-10-23	1	3	1	0	1
65	TUM	2	1	0	0	1	1	1	1	1	1	0	40	166	14.5	0	26	96	1	0	0	2020-11-05	2020-11-06	1	3	1	0	1
25	GLB	1	2	9	9	1	0	0	9	0	1														3	0	0	0
74	BLC	2	1	0	0	1	3	1	1	1	4	0	45	160	16.5	0	13	85	1	0	0	2020-10-31	2020-10-31	0	3	1	0	1
70	KLR	2	1	0	1	0	0	0	1	1	6	1	49	174	16.2	0	24	97	1	0	0	2020-10-29	2020-10-29	1	3	1	0	1
45	BGM	2	2	0	1	1	0	0	1	1	1	0	42	152	18.2	0	17	97	1	0	1	2020-10-22	2020-10-22	1	3	1	0	1
50	DKN	2	1	0	0	1	4	1	1	1	1														3	0	0	1
32	TUM	2	1	0	0	1	0	0	1	1	4	0	49	153	20.9	0	15	90	1	0	0	2020-11-09	2020-11-09	1	3	1	0	1
62	UDU	2	1	0	1	1	0	0	1	1	4	1	60	179	18.7	0	20	92	1	1	1	2020-10-23	2020-10-23	1	3	1	0	1
60	DKN	2	2	0	0	1	0	0	1	1	1														3	0	0	1
40	GLB	2	1	0	0	0	0	0	1	1	6														3	0	0	1
52	BLU	2	1	0	0	1	0	0	1	1	1														3	0	1	1
68	GLB	2	1	9	9	1	0	0	1	1	1	0	35	156	14.6	0	99	94	1	1	0	2020-10-26	2020-10-26	1	3	1	0	1
28	BGM	2	1	1	0	1	0	0	1	1	1	0	41	167	14.7	0	22	95	1	0	0	2020-10-31	2020-10-31	1	3	1	0	1
25	GLB	4	1	9	9	1	0	0	9	0	1														3	0	0	0
65	SMG	2	1	0	0	1	0	0	1	1	1	0	40	150	17.8	0	17	0	1	0	0	2020-10-28	2020-10-28	1	3	1	0	1
27	BEL	2	1	0	0	0	0	0	1	1	6	0	49	160	19.1	0	23	97	1	0	0	2020-10-26	2020-10-26	1	3	1	0	1
33	DKN	2	2	0	0	1	0	0	2	1	7	0	38	154	16	0	28	98	1	0	0	2020-10-23	2020-10-27	0	3	1	1	1
28	TUM	2	1	0	0	1	0	0	1	1	2														3	0	0	1
35	GLB	2	1	0	0	1	0	0	1	0	1														3	0	0	1
50	BLU	3	2	0	0	0	0	0	2	0	7														3	0	0	1
45	SMG	2	1	0	1	1	0	0	1	1	4	0	65	164	24.3	0	17	0	1	0	0	2020-11-03	2020-11-03	1	3	1	0	1
60	BEL	2	1	0	0	1	0	0	1	1	1	0	52	151	24.1	1	21	95	1	1	0	2020-12-09	2020-12-09	0	3	1	0	1
36	BEL	2	1	0	1	1	0	0	1	1	4														3	0	1	1
38	BGM	2	2	0	0	0	0	0	2	1	7	0	65	152	28.1	0	18	98	1	0	0	2020-11-11	2020-11-11	1	3	1	0	1
43	SMG	2	1	0	0	1	0	0	1	1	1	0	53	163	19	0	99	97	1	0	0	2020-10-28	2020-10-31	1	3	1	0	1
40	BEL	2	1	1	0	1	0	0	2	1	1														3	0	1	1
65	CBP	3	1	0	0	0	0	0	1	0	6	0	46	160	18	0	99	0	1	0	0	2020-10-29	2020-10-29	1	3	1	0	1
52	DKN	2	1	0	1	1	0	0	1	1	1	1	59	165	21.6	0	20	98	1	0	0	2020-11-04	2020-11-04	0	3	1	0	1
33	SMG	2	1	0	0	1	0	0	1	0	1														3	0	0	1
40	GLB	2	1	0	9	1	1	1	1	1	1	0	56	160	17.5	0	23	93	1	0	1	2020-10-28	2020-10-28	0	3	1	0	1
41	RMG	2	1	0	9	1	0	0	1	1	2	1	40	172	13.5	0	22	97	0	1	3	2020-11-03	2020-11-03	1	3	1	0	1
50	CKM	2	1	0	1	0	0	0	1	1	6	0	48	150	21.3	0	21	97	1	0	0	2020-10-23	2020-11-07	1	3	1	0	1
28	BLC	2	2	9	1	0	4	1	2	1	7	0	70	158	28.1	0	12	97	1	0	0	2020-10-23	2020-10-24	1	3	1	0	1
18	GLB	2	2	0	0	0	0	0	2	1	6														3	0	0	1
61	KLR	2	1	0	0	0	0	0	2	1	7	1	50	170	17.3	0	24	97	1	0	0	2020-11-09	2020-11-09	1	3	1	0	1
60	TUM	2	2	1	0	0	0	0	1	1	6	0	45	162	17.1	0	20	95	1	0	1	2020-10-23	2020-11-10	1	3	1	0	1
19	SMG	2	2	0	0	1	0	0	1	1	1	0	35	153	15	0	18	98	1	0	0	2020-10-29	2020-10-29	1	3	1	0	1
56	BEL	2	1	0	9	1	1	1	1	1	1	0	45	165	16.2	0	18	96	1	0	0	2020-10-30	2020-12-09	1	3	1	0	1
31	HSN	2	1	0	0	1	0	0	1	1	6	0	45	172	15.3	0	93	96	1	0	0	2020-10-23	2020-10-23	0	3	1	0	1
42	TUM	2	1	0	1	1	0	0	1	1	4	0	39	162	14.8	0	15	97	1	0	0	2020-10-24	2020-11-09	1	3	1	0	1
20	BEL	2	2	0	0	1	0	0	1	1	1	0	33	155	13.8	0	23	99	1	1	0	2020-10-24	2020-11-28	1	3	1	0	1
55	BEL	2	2	0	0	1	0	0	1	1	4	0	30	146	14.1	0	20	96	1	0	0	2020-10-23	2020-10-23	0	3	1	0	1
48	CKM	2	1	0	1	1	0	0	1	1	2	0	60	160	23.4	0	18	80	1	0	0	2020-10-23	2020-10-23	1	3	1	0	1
43	BLC	2	2	0	0	1	0	0	1	1	1														3	0	1	1
60	BEL	2	1	0	1	1	0	0	1	1	4	0	51	163	19.2	0	23	98	1	0	0	2020-10-23	2020-10-23	1	3	1	0	1
30	BEL	2	1	0	0	1	4	1	1	1	6														3	0	0	1
63	DKN	2	1	0	1	1	0	0	1	1	1	1	61	168	21.4	0	23	99	1	0	0	2020-10-23	2020-10-23	1	3	1	0	1
31	BGM	2	2	0	0	1	0	0	1	0	1														3	0	0	1
65	BEL	2	1	0	0	1	1	1	1	1	4	0	50	170	17.3	0	20	97	1	0	0	2020-10-28	2020-10-29	1	3	1	0	1
28	DKN	2	1	0	0	1	0	0	1	1	1														3	0	1	1
22	SMG	2	2	0	9	0	0	0	2	0	7														3	0	0	1
72	TUM	2	1	0	1	1	0	0	1	1	4	0	49	172	16.6	0	33	98	1	1	0	2020-10-28	2020-10-28	1	3	1	0	1
25	CKM	2	2	0	0	1	0	0	1	1	2	0	36	145	17.1	0	27	96	1	0	0	2020-10-23	2020-10-23	0	3	1	0	1
69	DKN	2	2	0	0	0	0	0	2	1	7	1	70	155	29.2	0	20	98	0	1	4	2020-10-27	2020-10-27	1	3	1	0	1
42	UDU	2	1	0	1	1	0	0	1	1	1	0	69	167	24.8	0	28	98	1	0	0	2020-10-27	2020-10-27	1	3	1	0	1
60	CBP	2	1	0	1	0	0	0	1	1	6	0	95	165	35	0	99	0	1	0	0	2020-10-23	2020-10-29	1	3	1	0	1
17	TUM	3	2	0	0	1	0	0	1	1	2	0	34	145	11.7	0	22	90	0	0	1	2020-10-28	2020-10-28	1	3	1	0	1
23	DKN	2	1	0	0	1	0	0	1	1	4	1	31	164	11.5	1	20	95	1	1	0	2020-10-27	2020-10-27	1	3	1	0	1
30	CKM	2	1	0	0	1	0	0	1	1	2														3	0	1	1
59	BGM	2	2	9	9	1	0	0	1	0	1														3	0	0	1
40	BGM	2	1	1	0	1	0	0	1	0	1														3	0	0	1
70	TUM	3	1	0	1	1	0	0	1	1	4	0	26	148	11.9	0	28	97	0	1	1	2020-11-04	2020-11-05	1	3	1	0	1
48	CKM	4	1	9	9	1	0	0	9	0	1														3	0	0	0
77	BLC	2	1	0	1	1	0	0	1	1	4														3	0	0	1
36	DKN	3	1	0	0	1	0	0	2	1	1														3	0	0	1
30	HSN	3	1	0	0	1	0	0	1	0	1	1	44	155	18.3	0	93	92	1	1	1	2020-10-28	2020-10-28	0	3	1	0	1
40	CBP	2	2	0	0	1	0	0	2	1	1	0	56	159	22.2	0	22	98	1	0	0	2020-11-02	2020-11-02	1	3	1	0	1
16	DKN	2	1	0	0	1	0	0	1	1	4														3	0	0	1
26	BLC	2	2	0	0	1	2	1	1	1	1														3	0	1	1
25	CKM	2	2	0	0	0	0	0	2	1	6	0	50	152	21.6	0	23	96	1	0	0	2020-10-23	2020-10-23	1	3	1	0	1
52	BGM	2	1	0	0	1	1	1	1	1	1														3	0	0	1
40	BLR	2	1	0	0	1	0	0	1	1	2														3	0	1	1
60	DKN	2	1	0	1	1	0	0	1	1	1														3	0	0	1
31	DKN	2	2	0	0	1	0	0	1	1	4	0	34	159	13.5	0	20	97	1	1	0	2020-10-28	2020-10-28	1	3	1	0	1
38	BGM	2	1	0	1	1	0	0	1	1	1	0	45	171	15.5	0	20	99	1	1	0	2020-10-27	2020-10-27	1	3	1	0	1
60	HSN	2	2	0	0	1	0	0	1	1	1	0	31	145	14.8	0	24	94	0	1	3	2020-11-05	2020-11-05	0	3	1	0	1
45	SMG	2	1	0	0	0	0	0	2	1	7	0	64	176	18.2	0	17	0	1	0	0	2020-10-23	2020-10-26	1	3	1	0	1
34	TUM	2	1	0	0	1	0	0	1	1	1	0	32	148	14.6	0	16	98	0	0	1	2020-10-29	2020-10-29	1	3	1	0	1
60	BEL	2	1	0	1	1	0	0	1	0	1	0	46	142	22.8	0	18	95	1	0	0	2020-10-31	2020-10-31	1	3	1	0	1
34	BLU	2	1	0	0	1	1	1	1	1	4														3	0	0	1
35	BLC	2	1	0	0	0	0	0	2	1	6	0	100	181	30.5	0	16	97	1	0	0	2020-10-27	2020-11-02	1	3	1	1	1
46	RMG	2	1	0	1	1	0	0	1	0	1	0	36	156	16	0	16	97	1	0	0	2020-11-02	2020-11-06	1	3	1	0	1
26	BLC	2	2	0	0	0	0	0	2	1	6														3	0	1	1
35	HSN	2	2	0	0	1	0	0	1	1	1														3	0	0	1
40	BEL	2	2	0	0	1	0	0	1	0	1														3	0	0	1
51	BLC	2	1	1	0	1	0	0	2	1	1														3	0	0	1
40	GLB	2	1	0	0	1	0	0	1	1	1	0	45	165	16.5	0	99	97	1	0	0	2020-10-30	2020-11-17	1	3	1	0	1
18	KLR	2	1	0	0	1	0	0	1	1	1	0	40	164	14.9	0	32	94	1	1	2	2020-10-26	2020-10-26	1	3	1	0	1
48	CKM	2	1	0	1	1	1	1	1	1	2	0	52	163	19.6	0	27	97	1	0	0	2020-10-24	2020-10-24	0	3	1	0	1
22	BGM	2	2	0	0	0	0	0	1	1	6	0	47	166	17.1	0	22	96	1	0	0	2020-10-28	2020-10-28	1	3	1	0	1
23	BGM	2	2	0	0	1	1	1	1	1	2	0	34	177	11.2	0	20	95	1	1	0	2020-10-28	2020-10-28	1	3	1	0	1
20	BLR	2	2	0	0	1	0	0	2	1	1														3	0	0	1
85	UDU	2	1	0	1	1	0	0	1	1	1	0	45	159	17.9	0	18	97	1	0	0	2020-11-04	2020-11-04	1	3	1	0	1
30	SMG	2	1	0	0	0	4	1	1	1	6	1	45	167	16.1	0	18	92	1	0	0	2020-10-27	2020-10-27	0	3	1	0	1
23	TUM	2	1	0	0	0	0	0	2	1	7	0	49	170	17	0	35	98	1	1	0	2020-10-30	2020-10-30	1	3	1	0	1
60	TUM	2	1	0	0	0	4	1	1	1	6	0	37	166	13.5	0	52	98	1	1	1	2020-11-05	2020-11-05	1	3	1	0	1
56	BEL	2	2	0	0	1	0	0	1	1	1	0	48	148	21.9	0	24	96	1	0	0	2020-10-28	2020-11-01	1	3	1	0	1
48	HSN	3	1	0	1	1	0	0	1	1	1														3	0	0	1
65	KLR	2	1	0	0	1	0	0	1	1	1	0	42	172	14.2	0	25	95	1	0	0	2020-10-25	2020-10-25	1	3	1	0	1
27	BGM	2	1	0	0	1	0	0	2	1	7														3	0	1	1
80	UDU	2	1	0	0	1	0	0	1	1	1														3	0	0	1
21	DKN	2	1	0	0	0	0	0	2	1	7														3	0	1	1
28	BLC	2	1	0	0	0	0	0	2	1	7	0	81	180	25	0	22	98	1	0	0	2020-10-28	2020-10-28	1	3	1	0	1
54	TUM	3	1	0	0	0	0	0	2	0	7	1	46	165	16.9	1	36	92	1	1	3	2020-10-26	2020-11-10	1	3	1	0	1
16	DKN	2	1	0	0	1	0	0	1	1	1														3	0	0	1
72	BLC	2	1	0	0	1	0	0	1	1	4	0	36	160	14	1	26	94	1	1	1	2020-10-26	2020-10-29	1	3	1	0	1
21	GLB	4	2	0	9	1	0	0	9	0	1														3	0	0	0
65	BGM	2	2	0	0	0	0	0	2	1	6	1	40	140	20.4	1	23	98	0	1	4	2020-11-17	2020-11-18	1	3	1	0	1
45	SMG	2	1	0	0	1	4	1	1	1	1														3	0	0	1
38	DKN	2	2	0	0	0	0	0	2	1	7	1	70	167	25.1	0	22	98	1	0	0	2020-10-28	2020-10-28	1	3	1	1	1
41	DKN	2	2	0	0	1	0	0	2	1	1														3	0	1	1
19	BEL	2	2	0	0	1	0	0	1	0	1														3	0	0	1
28	UDU	2	1	0	0	1	1	1	1	1	1	0	35	160	13.6	0	34	97	1	1	3	2020-10-29	2020-10-30	0	3	1	0	1
43	DKN	2	1	0	0	1	1	1	1	1	1														3	0	0	1
24	BGM	2	1	0	0	1	0	0	1	0	1	0	54	172	18.3	0	22	97	1	0	0	2020-10-28	2020-10-28	1	3	1	0	1
53	DKN	3	1	0	1	1	1	1	1	1	1	0	64	174	21	0	18	99	1	0	0	2020-11-05	2020-12-13	0	3	1	0	1
62	CBP	2	1	0	1	1	0	0	1	1	6	0	62	168	14.2	0	99	0	1	0	0	2020-10-27	2020-10-27	1	3	1	0	1
30	DWD	2	2	0	0	1	0	0	1	1	1														3	0	1	1
29	DWD	1	1	1	9	1	4	1	9	0	1														3	0	1	0
21	DWD	2	1	0	0	1	0	0	1	1	1														3	0	1	1
30	BLC	2	1	0	0	0	0	0	2	1	7														3	0	0	1
48	DKN	2	1	0	0	0	0	0	1	1	6														3	0	0	1
67	DWD	2	1	0	0	0	0	0	2	1	7	0	41	153	17.5	0	20	99	1	0	0	2020-10-27	2020-10-27	1	3	1	0	1
28	BGM	2	1	0	0	0	0	0	2	1	7	0	54	165	19.8	0	17	98	1	0	1	2020-10-27	2020-10-27	1	3	1	0	1
30	KLR	2	1	0	1	1	0	0	1	1	1	0	65	171	22.4	0	25	95	1	1	0	2020-10-28	2020-10-28	1	3	1	0	1
49	SMG	4	1	1	9	1	0	0	9	0	1														3	0	0	0
22	UDU	2	2	0	0	1	0	0	1	1	1	1	46	146	21.6	0	20	98	1	0	2	2020-10-27	2020-10-27	1	3	1	1	1
26	BLC	2	2	0	0	1	0	0	1	1	4														3	0	0	1
29	GLB	2	1	0	0	1	0	0	1	1	1	0	54	160	21.1	0	99	95	1	0	0	2020-10-29	2020-10-29	1	3	1	0	1
46	BLU	3	1	0	0	1	0	0	2	1	1														3	0	0	1
55	BGM	2	2	0	0	0	0	0	2	1	7	0	64	150	28.4	0	18	98	1	0	1	2020-10-27	2020-10-27	1	3	1	0	1
50	BLC	2	2	0	0	1	0	0	1	1	1														3	0	1	1
60	BLC	2	1	0	0	1	0	0	1	0	1	0	52	167	18.6	0	16	98	1	0	0	2020-10-29	2020-11-02	1	3	1	0	1
55	BLC	2	1	0	1	1	0	0	1	1	1														3	0	1	1
30	BEL	2	1	0	0	1	2	1	1	1	1	0	49	163	18.5	0	20	97	1	0	0	2020-10-19	2020-12-10	1	3	1	0	1
25	BLC	2	2	0	0	0	0	0	2	1	7														3	0	0	1
18	BGM	2	2	0	0	1	0	0	1	1	1	0	30	150	13.3	0	39	98	1	1	1	2020-11-03	2020-11-05	1	3	1	0	1
50	BLU	2	1	0	0	0	0	0	1	1	6	0	58	169	20.7	0	24	98	1	0	0	2020-11-19	2020-11-19	1	3	1	0	1
18	SMG	2	2	0	0	1	0	0	1	1	1	0	33	150	14.7	0	26	94	1	1	1	2020-10-31	2020-11-02	0	3	1	0	1
51	GLB	2	1	0	0	1	0	0	1	0	1														3	0	0	1
55	BEL	2	1	0	0	1	0	0	1	1	1														3	0	0	1
27	BLC	2	2	0	0	1	0	0	1	1	1														3	0	1	1
43	HSN	2	2	0	0	1	0	0	1	1	1														3	0	0	1
17	BLU	3	2	0	0	0	0	0	1	1	6	0	34	149	15.3	0	24	95	1	1	0	2020-11-05	2020-11-06	1	3	1	0	1
50	BLC	2	1	0	0	1	0	0	1	1	1														3	0	0	1
24	HSN	2	1	0	0	0	4	1	2	1	7	1	50	164	18.6	0	20	98	1	0	2	2020-10-27	2020-11-02	1	3	1	0	1
44	BGM	2	2	0	0	0	0	0	1	1	6	0	54	148	24.6	0	17	98	1	0	0	2020-11-21	2020-11-21	1	3	1	0	1
17	BLC	2	2	0	0	1	0	0	1	1	1	0	31	154	13.1	0	20	96	1	1	0	2020-11-06	2020-11-13	1	3	1	0	1
19	BEL	2	1	0	1	1	1	1	1	1	4														3	0	0	1
25	BLC	2	2	0	0	1	0	0	1	1	1														3	0	1	1
28	TUM	2	1	1	0	0	0	0	1	1	6	0	50	166	18.2	0	16	96	1	0	0	2020-11-04	2020-11-04	1	3	1	0	1
55	KLR	2	1	0	0	1	0	0	1	1	2	1	44	153	18.8	0	22	98	0	1	3	2020-10-28	2020-10-28	1	3	1	0	1
35	BLC	2	1	1	0	1	0	0	1	1	1	0	54	160	21.1	0	14	94	1	0	0	2020-10-30	2020-10-30	0	3	1	0	1
65	KLR	2	1	0	1	1	0	0	1	1	2	1	45	164	16.8	0	24	94	1	0	1	2020-11-02	2020-11-02	1	3	1	0	1
40	BEL	2	1	0	0	1	0	0	1	1	4	0	51	152	22	0	16	98	1	0	0	2020-10-29	2020-10-29	1	3	1	0	1
18	DKN	2	2	0	9	0	0	0	1	1	7														3	0	1	1
25	BEL	2	1	0	0	1	4	1	1	1	4														3	0	0	1
35	CBP	2	2	1	0	0	0	0	2	1	7														3	0	0	1
63	DKN	2	1	0	0	0	0	0	2	1	7														3	0	1	1
45	BLC	3	2	0	1	1	1	1	1	1	4														3	0	0	1
39	BLC	2	1	0	0	1	0	0	1	1	1	0	48	167	17.2	0	21	99	1	0	0	2020-11-06	2020-11-06	1	3	1	0	1
76	DWD	2	1	0	0	0	0	0	2	1	7	1	44	146	26.7	0	20	95	0	1	2	2020-10-29	2020-10-29	1	3	1	1	1
38	DWD	2	2	0	0	0	0	0	1	0	7	0	40	156	16.5	0	20	94	1	0	0	2020-11-26	2020-11-26	1	3	1	0	1
17	GLB	3	2	0	0	1	0	0	1	1	1	0	40	161	14.5	0	99	96	1	0	1	2020-10-27	2020-10-30	1	3	1	0	1
44	BGM	2	2	0	0	1	4	1	1	1	4	0	37	157	15	0	18	96	1	0	0	2020-11-10	2020-11-11	1	3	1	0	1
50	BEL	3	1	0	0	0	0	0	2	1	7	1	45	166	16.4	0	22	96	0	1	4	2020-10-29	2020-10-29	1	3	1	1	1
21	BEL	2	1	0	0	1	0	0	1	1	4	0	42	152	18.2	0	16	97	1	0	0	2020-10-30	2020-12-09	1	3	1	0	1
65	SMG	2	1	0	0	1	0	0	1	1	1	1	40	154	14.7	0	17	0	1	0	0	2020-10-28	2020-10-31	1	3	1	0	1
28	CKM	2	1	0	0	1	0	0	1	1	1	0	42	175	14.2	0	27	97	1	0	1	2020-11-07	2020-11-07	1	3	1	0	1
38	SMG	3	2	1	0	1	0	0	1	1	1	1	34	142	16.9	0	18	0	1	1	2	2020-10-28	2020-10-28	1	3	1	0	1
62	GLB	2	1	0	0	1	1	1	1	1	1	0	55	145	25.1	0	99	97	1	0	0	2020-10-30	2020-10-30	1	3	1	0	1
50	DKN	2	2	0	0	0	0	0	1	1	6	1	30	150	13.3	1	90	90	0	1	1	2020-10-29	2020-11-09	1	3	1	0	1
40	BLC	2	2	0	0	0	0	0	2	1	7	0	61	166	22.2	0	20	97	1	0	0	2020-10-27	2020-11-02	1	3	1	1	1
25	GLB	2	2	0	0	1	0	0	1	1	1	0	35	150	14.9	0	99	97	1	0	1	2020-10-30	2020-10-30	1	3	1	0	1
41	GLB	2	1	0	0	1	0	0	1	1	1	0	65	161	24.1	0	99	96	1	0	0	2020-10-30	2020-10-30	1	3	1	0	1
55	RMG	2	1	0	0	1	0	0	1	1	2	0	56	152	24.2	0	34	92	1	0	0	2020-11-09	2020-11-23	1	3	1	0	1
53	DKN	2	1	0	0	1	4	1	1	1	1	0	50	169	17.5	0	22	0	1	0	0	2020-10-29	2020-10-29	1	3	1	0	1
34	DWD	2	1	0	0	1	0	0	1	1	7	1	42	150	18.7	0	20	93	1	0	0	2020-10-28	2020-10-28	1	3	1	0	1
51	RMG	2	1	0	0	1	0	0	1	1	1	0	38	157	15.4	0	31	97	1	0	0	2020-11-10	2020-11-10	1	3	1	0	1
60	DKN	3	2	0	0	1	0	0	1	1	1														3	0	0	1
65	CKM	2	1	0	0	1	0	0	1	1	1														3	0	0	1
59	CKM	2	1	0	1	1	0	0	1	1	1	0	57	157	23.2	0	19	99	1	0	0	2020-10-28	2020-10-28	1	3	1	0	1
37	TUM	2	1	0	0	0	0	0	2	0	7	0	82	168	29.1	0	22	92	1	0	0	2020-11-26	2020-11-26	1	3	1	0	1
22	CKM	2	2	9	9	1	0	0	1	0	1	0	38	145	18.1	0	18	93	1	0	0	2020-11-13	2020-11-18	1	3	1	0	1
30	BLC	2	1	0	0	0	0	0	2	1	7														3	0	0	1
55	TUM	2	1	0	1	0	0	0	1	1	6														3	0	0	1
42	KLR	2	1	0	0	0	0	0	2	1	7	1	55	174	18.2	0	25	98	1	0	0	2020-10-27	2020-10-27	1	3	1	0	1
52	BLC	2	2	0	0	0	0	0	2	1	7														3	0	0	1
27	DWD	2	1	0	0	0	0	0	2	0	7	0	50	156	20.5	0	20	92	1	1	1	2020-10-27	2020-10-27	1	3	1	0	1
29	BLU	2	1	0	0	1	0	0	1	1	1	0	43	165	15.8	0	96	0	1	0	0	2020-11-03	2020-11-04	0	3	1	0	1
30	BGM	2	1	0	0	0	0	0	1	1	6	0	46	166	16.7	0	16	92	1	1	1	2020-10-27	2020-10-27	1	3	1	0	1
32	BEL	2	2	1	0	0	0	0	2	1	7	0	26	149	11	0	18	95	1	1	0	2020-10-27	2020-12-11	0	3	1	0	1
45	DKN	2	2	0	1	0	0	0	2	1	7														3	0	0	1
18	BGM	2	2	0	0	1	0	0	1	1	1	0	33	150	14.7	0	22	97	1	0	0	2020-10-29	2020-10-29	0	3	1	0	1
32	DKN	3	2	1	0	1	0	0	2	1	1														3	0	0	1
25	DWD	2	2	0	0	0	0	0	2	1	7	0	38	151	16.5	0	20	99	1	0	0	2020-10-28	2020-10-28	1	3	1	1	1
40	TUM	3	1	0	1	1	0	0	1	1	2	0	40	154	13	0	23	94	1	0	0	2020-10-28	2020-10-28	1	3	1	0	1
38	TUM	2	1	0	0	1	0	0	1	0	1														3	0	0	1
65	DKN	2	1	0	0	0	0	0	2	1	6														3	0	0	1
48	DWD	2	2	0	0	1	0	0	1	0	3														3	0	1	1
61	CKM	2	1	0	0	1	0	0	1	1	2	0	49	166	17.8	0	18	96	1	0	0	2020-11-03	2020-11-07	1	3	1	0	1
38	BEL	2	2	0	0	1	0	0	1	0	1	0	50	159	19.9	0	17	96	1	0	0	2020-11-03	2020-10-30	1	3	1	0	1
27	BLU	2	1	0	0	1	0	0	1	1	1	1	41	161	15.8	0	95	12	1	0	0	2020-10-29	2020-10-31	0	3	1	0	1
42	BLU	2	2	0	1	1	0	0	1	1	1	0	99	139	51.3	0	98	98	1	0	0	2020-10-28	2020-10-31	0	3	1	0	1
40	HSN	3	1	0	0	1	0	0	1	1	1														3	0	0	1
62	TUM	2	1	0	1	1	0	0	1	0	1	0	54	174	17.8	0	18	97	1	0	0	2020-10-29	2020-10-29	1	3	1	0	1
25	BLC	3	2	0	0	1	0	0	1	1	4														3	0	1	1
36	TUM	2	2	1	0	0	0	0	1	1	7														3	0	0	1
40	HSN	2	1	0	0	1	0	0	1	1	7	1	42	165	15.4	0	23	92	0	1	1	2020-11-03	2020-11-04	1	3	1	0	1
27	CBP	2	1	0	9	1	0	0	1	0	1	1	37	163	14	0	21	99	1	1	0	2020-11-02	2020-11-02	1	3	1	0	1
39	BLC	4	2	0	9	1	0	0	9	0	1														3	0	0	0
65	TUM	2	1	0	0	1	0	0	1	1	1	0	45	171	15.4	0	18	97	1	1	1	2020-10-29	2020-10-29	1	3	1	0	1
80	RMG	3	1	0	0	1	4	1	1	1	2	0	40	152	17.3	0	26	98	1	0	0	2020-11-04	2020-11-04	1	3	1	0	1
22	HSN	2	2	1	0	1	0	0	1	1	1														3	0	0	1
29	GLB	2	1	0	9	1	0	0	1	0	1														3	0	0	1
38	KLR	2	1	0	0	1	0	0	1	1	1	0	76	180	23.5	0	23	93	1	1	1	2020-11-01	2020-11-01	1	3	1	1	1
55	BLU	2	1	0	1	1	0	0	1	1	1														3	0	0	1
30	DWD	2	1	0	1	1	0	0	1	0	1														3	0	1	1
36	DKN	2	2	1	0	0	0	0	2	1	7	1	40	165	15	0	23	98	1	0	0	2020-10-29	2020-10-29	1	3	1	0	1
55	GLB	2	1	0	0	1	0	0	1	1	1	0	42	155	17.4	0	22	97	1	0	0	2020-11-05	2020-11-26	1	3	1	0	1
20	KLR	2	1	0	0	0	0	0	2	1	7	0	47	160	18.3	0	28	96	1	1	1	2020-10-28	2020-10-28	1	3	1	0	1
66	UDU	2	1	0	1	1	0	0	1	1	1	0	52	160	19.5	0	24	99	1	0	1	2020-11-12	2020-11-12	0	3	1	0	1
53	KLR	2	1	0	1	1	0	0	1	1	2	1	55	165	20.3	0	99	95	1	0	0	2020-10-29	2020-10-29	0	3	1	1	1
21	BGM	2	2	0	0	1	0	0	1	1	4	0	45	173	15	0	20	96	1	1	0	2020-10-28	2020-10-28	1	3	1	0	1
55	BLC	2	1	0	1	1	0	0	1	1	1	0	55	158	22.1	0	18	96	1	0	0	2020-11-05	2020-12-10	1	3	1	0	1
45	BLC	3	1	0	0	1	1	1	1	1	1														3	0	0	1
75	BLC	2	2	0	0	1	0	0	1	1	1														3	0	1	1
52	BLC	2	2	0	1	1	0	0	1	0	1														3	0	0	1
32	TUM	2	1	0	0	1	3	1	1	1	4														3	0	0	1
70	BLC	2	2	1	0	1	0	0	1	1	4														3	0	1	1
45	RMG	2	1	0	1	0	0	0	2	1	6	0	36	158	14.4	0	33	82	1	0	0	2020-11-11	2020-11-17	1	3	1	0	1
40	BLU	2	1	0	0	1	0	0	1	1	1														3	0	0	1
42	BLC	2	1	0	1	1	1	1	1	1	3														3	0	1	1
22	DWD	2	1	0	0	0	0	0	1	1	7	1	50	165	18.4	0	22	96	1	0	0	2020-11-05	2020-11-05	1	3	1	0	1
59	BGM	2	1	0	0	0	4	1	1	1	6	0	56	155	23.3	0	16	96	1	0	0	2020-10-28	2020-10-28	1	3	1	0	1
61	RMG	2	1	0	0	1	0	0	1	1	1	0	77	172	25.6	0	24	97	1	0	0	2020-11-06	2020-11-06	1	3	1	0	1
45	TUM	2	1	0	0	1	1	1	1	0	4	0	44	158	17.7	0	20	97	1	1	0	2020-11-04	2020-11-05	1	3	1	0	1
45	HSN	2	1	0	0	0	0	0	2	1	7														3	0	0	1
25	GLB	3	1	0	0	1	0	0	1	0	1	0	35	170	12.1	0	13	95	1	1	4	2020-11-02	2020-11-03	1	3	1	0	1
38	SMG	2	1	0	0	1	0	0	1	1	1	0	33	155	13.8	0	17	0	1	0	0	2020-10-29	2020-11-04	1	3	1	0	1
28	TUM	2	1	0	0	0	0	0	2	0	7	0	65	168	23	0	20	97	1	0	0	2020-11-06	2020-12-10	1	3	1	0	1
55	CBP	2	2	0	9	0	0	0	2	0	7														3	0	0	1
27	BLC	2	1	0	0	1	0	0	1	1	4														3	0	1	1
60	KLR	2	1	0	0	1	0	0	1	1	1	0	48	170	16.6	0	28	94	1	1	1	2020-10-28	2020-10-28	1	3	1	0	1
36	BLC	2	2	1	0	1	0	0	1	1	1														3	0	0	1
15	BLC	2	2	0	0	0	0	0	2	1	7														3	0	1	1
25	KLR	2	1	0	0	1	0	0	1	1	1	1	49	174	16.2	0	24	97	1	0	0	2020-10-29	2020-10-29	1	3	1	0	1
22	TUM	2	2	0	0	1	0	0	2	1	7	0	39	163	14.7	0	72	92	0	0	0	2020-10-28	2020-12-08	1	3	1	0	1
27	BGM	2	1	0	0	1	1	1	1	1	2	0	54	160	21.1	0	21	97	1	0	0	2020-11-06	2020-11-06	1	3	1	0	1
27	BLC	2	1	0	9	0	0	0	2	1	6														3	0	1	1
28	CKM	2	1	0	0	1	0	0	1	1	2	0	60	169	21	0	28	97	1	1	1	2020-10-29	2020-10-29	1	3	1	0	1
30	BLC	2	1	0	0	1	0	0	1	0	4														3	0	1	1
45	BLC	2	1	9	9	1	0	0	1	1	1														3	0	1	1
26	BLC	2	2	0	0	1	0	0	1	1	1														3	0	1	1
40	BGM	2	1	1	0	1	4	1	1	1	1	0	37	160	14.8	0	16	94	1	1	1	2020-09-29	2020-10-29	1	3	1	0	1
65	KLR	2	1	0	1	1	0	0	1	1	1	0	52	164	19.4	0	23	94	1	0	0	2020-10-28	2020-10-28	1	3	1	1	1
26	TUM	2	1	0	0	1	0	0	1	1	4	0	53	168	18.8	0	72	95	0	0	0	2020-10-28	2020-10-28	1	3	1	0	1
58	BLC	4	1	9	9	1	0	0	9	0	1														3	0	0	0
40	BLC	2	1	1	0	1	0	0	1	0	1														3	0	0	1
40	BLC	2	1	0	0	0	0	0	2	1	7														3	0	1	1
28	BEL	2	1	0	0	0	0	0	2	0	7	0	49	156	20.4	0	20	94	1	0	0	2020-11-04	2020-11-04	0	3	1	0	1
65	BEL	2	1	0	1	1	0	0	1	1	4	0	65	150	29	0	20	94	1	0	0	2020-11-13	2020-11-20	0	3	1	0	1
50	DKN	2	2	0	0	1	0	0	1	1	4														3	0	0	1
28	BLC	4	2	9	9	1	0	0	9	0	1														3	0	0	0
55	BLC	3	1	0	9	0	0	0	1	1	6														3	0	0	1
37	KLR	2	1	0	1	1	0	0	1	1	2	0	70	162	26.9	0	99	90	1	1	0	2020-11-02	2020-11-02	0	3	1	0	1
64	TUM	2	1	0	0	1	0	0	1	1	1														3	0	0	1
50	TUM	2	2	0	1	1	0	0	1	1	1														3	0	0	1
66	DKN	2	1	0	0	1	0	0	1	1	4														3	0	1	1
23	BLC	2	1	0	9	1	1	1	1	1	1														3	0	0	1
70	BEL	2	1	0	0	0	0	0	1	1	6	0	37	156	15.2	0	23	97	1	0	0	2020-11-02	2020-11-02	1	3	1	0	1
40	BEL	2	1	0	9	0	0	0	2	0	7														3	0	1	1
55	BEL	2	1	0	0	1	0	0	1	1	4	0	55	156	22.6	0	21	98	1	0	0	2020-10-29	2020-10-29	1	3	1	0	1
85	KLR	2	1	0	0	1	0	0	1	1	2	1	64	165	23.5	1	22	96	0	1	1	2020-10-29	2020-10-29	1	3	1	0	1
19	BEL	2	2	0	0	1	0	0	1	1	4	0	42	152	14.2	0	19	98	1	0	0	2020-10-29	2020-10-29	1	3	1	0	1
21	CBP	2	1	0	1	1	0	0	1	1	1	0	45	163	17.6	0	20	98	1	0	0	2020-11-18	2020-11-18	1	3	1	0	1
26	BLR	2	2	0	0	0	0	0	2	0	7														3	0	0	1
45	DKN	2	1	0	0	1	0	0	1	1	1	0	39	170	13.4	0	22	97	1	0	0	2020-11-18	2020-11-20	1	3	1	0	1
37	DKN	2	2	0	0	1	0	0	1	1	1														3	0	0	1
38	BLC	2	1	0	0	1	0	0	1	1	4														3	0	0	1
40	BLC	2	1	0	1	1	0	0	1	1	4	0	50	157	20.3	0	18	94	1	0	0	2020-10-28	2020-10-29	1	3	1	0	1
42	BLC	2	1	0	0	0	0	0	2	1	7														3	0	1	1
38	BLC	2	1	0	0	0	0	0	2	1	7	0	58	161	22.4	0	19	96	1	0	0	2020-10-28	2020-10-29	1	3	1	0	1
60	BEL	2	1	0	0	1	0	0	1	0	1	0	45	157	18.9	1	20	97	1	0	0	2020-12-09	2020-12-09	0	3	1	0	1
31	BGM	2	1	0	0	1	0	0	1	1	4	0	46	171	15.9	0	76	95	1	1	0	2020-11-10	2020-11-10	1	3	1	0	1
56	DWD	3	1	0	0	0	0	0	2	1	7	1	51	150	22.7	0	20	92	1	0	0	2020-11-27	2020-11-27	1	3	1	0	1
44	CKM	2	2	0	0	1	0	0	1	1	1														3	0	0	1
60	BGM	3	1	0	1	1	0	0	1	0	4														3	0	0	1
35	TUM	4	1	1	0	1	0	0	9	0	1														3	0	0	0
24	BGM	2	1	0	0	1	0	0	1	1	4	0	42	153	17.9	0	18	97	1	0	0	2020-10-27	2020-11-05	0	3	1	0	1
18	DWD	2	2	0	1	0	0	0	2	1	7	1	45	145	21.4	1	21	94	1	0	0	2020-10-28	2020-10-28	1	3	1	1	1
28	DKN	2	1	0	0	1	0	0	1	0	4	0	40	172	13.6	0	22	0	1	1	0	2020-10-28	2020-10-31	1	3	1	0	1
22	TUM	2	2	0	0	1	0	0	1	1	1														3	0	0	1
32	BLC	2	1	0	0	1	2	1	1	1	1														3	0	0	1
33	GLB	2	1	0	9	1	0	0	1	0	1	0	34	152	14.7	0	99	94	1	1	4	2020-11-04	2020-11-04	1	3	1	0	1
60	DKN	2	1	0	0	0	0	0	1	1	6	1	58	168	20.5	0	68	92	1	0	0	2020-10-29	2020-11-09	1	3	1	0	1
23	BEL	2	2	0	0	1	0	0	1	1	4	0	39	149	17.6	0	38	97	1	1	1	2020-11-07	2020-11-07	1	3	1	0	1
60	BEL	2	1	9	9	1	0	0	1	1	4	0	39	147	18.1	0	18	95	1	0	0	2020-10-30	2020-10-30	1	3	1	0	1
30	DKN	2	2	0	0	1	0	0	1	1	4														3	0	0	1
30	BEL	2	2	9	9	1	0	0	1	1	4	0	34	142	16.9	0	21	96	1	0	0	2020-10-30	2020-10-30	1	3	1	0	1
45	BGM	2	1	0	0	1	4	1	1	1	1	0	33	152	14.3	0	21	94	1	0	1	2020-10-29	2020-10-29	1	3	1	0	1
53	DKN	2	1	0	0	0	0	0	2	1	7														3	0	0	1
40	BLU	2	1	0	0	1	0	0	1	1	1	0	58	166	22.7	0	20	97	1	0	0	2020-12-02	2020-12-02	1	3	1	1	1
19	BLC	2	2	0	0	1	4	1	2	1	1	0	40	149	18	0	20	98	1	0	0	2020-10-29	2020-10-29	1	3	1	0	1
56	BLC	2	1	0	0	1	0	0	1	0	1	0	60	157	24.4	0	20	98	1	0	0	2020-11-11	2020-11-11	1	3	1	1	1
66	BLC	2	2	0	1	1	4	1	1	1	4	0	45	162	17.1	0	19	96	1	0	0	2020-11-02	2020-11-09	1	3	1	0	1
57	UDU	2	1	0	0	1	2	1	1	1	4	1	49	162	18.7	0	24	99	1	0	1	2020-10-29	2020-10-30	0	3	1	0	1
50	TUM	2	1	0	0	1	0	0	1	1	1	0	35	157	14.2	0	18	97	1	0	0	2020-10-29	2020-10-29	1	3	1	0	1
26	BGM	2	1	0	0	1	0	0	1	1	4														3	0	0	1
78	DKN	3	1	0	9	1	0	0	1	0	4														3	0	0	1
38	BEL	2	1	0	1	1	0	0	1	1	1	0	54	150	24	0	23	95	0	0	0	2020-11-13	2020-11-20	0	3	1	0	1
40	BGM	3	2	1	0	1	0	0	1	1	4														3	0	0	1
20	BEL	1	1	1	0	1	0	0	9	1	1														3	0	0	0
30	RMG	2	1	1	0	1	0	0	1	1	1														3	0	0	1
24	BLC	2	2	9	9	1	0	0	1	0	1														3	0	1	1
35	DWD	2	1	0	0	1	0	0	1	0	1	0	40	170	13.8	0	18	98	1	0	1	2020-11-28	2020-11-28	0	3	1	0	1
62	DKN	2	1	0	1	1	0	0	1	1	1	0	35	140	17.8	0	18	99	1	0	0	2020-11-17	2020-11-17	1	3	1	0	1
65	UDU	2	1	1	0	1	0	0	1	1	1	0	46	160	18	0	24	98	1	0	1	2020-10-29	2020-10-30	0	3	1	0	1
24	BEL	2	2	0	0	1	0	0	1	1	6	0	42	162	16	0	23	98	1	0	0	2020-11-25	2020-11-25	1	3	1	0	1
30	SMG	2	2	0	0	1	0	0	1	1	1	0	47	150	20.9	0	22	95	1	0	0	2020-11-04	2020-11-04	0	3	1	0	1
40	SMG	2	1	0	0	1	0	0	1	1	1	1	54	173	17.9	0	99	96	1	0	0	2020-10-31	2020-10-31	1	3	1	0	1
44	CBP	2	1	0	0	0	0	0	1	1	7	0	85	174	14.2	0	99	0	1	0	0	2020-10-29	2020-10-30	1	3	1	0	1
36	DKN	2	1	0	0	1	0	0	1	1	4	0	54	167	19.4	1	26	0	1	1	0	2020-11-04	2020-11-04	1	3	1	0	1
48	GLB	2	1	0	0	0	0	0	1	0	6	0	80	154	33.7	0	99	95	0	0	0	2020-10-29	2020-10-29	0	3	1	0	1
29	GLB	2	1	0	0	1	0	0	1	1	4														3	0	0	1
70	CKM	2	2	0	0	1	1	1	1	0	1	0	49	149	22.1	1	28	95	1	1	0	2020-10-29	2020-10-29	1	3	1	0	1
26	BEL	1	2	9	9	1	0	0	9	0	2														3	0	0	0
35	TUM	2	2	1	0	1	0	0	1	0	1	0	34	157	14.1	0	15	95	1	0	0	2020-10-31	2020-10-31	1	3	1	0	1
35	BLC	3	1	0	0	1	0	0	1	1	4	0	45	162	17.1	0	20	97	1	0	0	2020-11-05	2020-11-05	1	3	1	0	1
48	SMG	2	2	0	0	0	0	0	2	1	7	0	39	138	20.5	0	16	0	1	0	0	2020-10-29	2020-10-31	1	3	1	0	1
59	DKN	4	1	9	9	1	0	0	9	0	1														3	0	0	0
38	GLB	2	1	0	0	1	0	0	1	1	1	0	54	157	21.9	0	99	94	1	0	0	2020-11-01	2020-11-01	1	3	1	0	1
50	TUM	4	1	9	9	1	0	0	9	0	1	0	39	171	13.4	0	22	96	1	1	1	2020-10-29	2020-10-29	1	3	1	0	0
30	SMG	2	1	0	0	1	4	1	1	0	2	1	37	169	13.9	0	24	94	1	1	0	2020-11-10	2020-11-03	1	3	1	0	1
47	BGM	2	1	0	1	1	0	0	1	1	4														3	0	0	1
61	CBP	2	1	0	0	1	0	0	1	1	1	0	34	150	14.2	0	24	94	1	0	0	2020-11-24	2020-11-24	1	3	1	0	1
82	KLR	3	1	0	1	1	4	1	1	1	1	1	40	152	17.3	0	19	92	0	1	4	2020-11-09	2020-11-09	0	3	1	0	1
40	TUM	2	1	0	0	1	1	1	1	0	4	1	38	165	14	0	26	96	0	1	1	2020-10-29	2020-11-24	1	3	1	0	1
35	UDU	2	2	0	0	0	0	0	2	1	7	0	44	156	17.6	0	16	99	1	0	1	2020-10-28	2020-10-29	1	3	1	0	1
30	BLC	2	1	0	9	1	0	0	1	1	4														3	0	1	1
63	BLC	2	1	0	1	1	0	0	1	1	4														3	0	0	1
28	BLC	2	2	0	0	1	0	0	1	1	4	0	62	160	24.2	0	20	95	1	0	0	2020-11-03	2020-11-09	1	3	1	0	1
45	BLU	2	1	1	0	0	4	1	1	1	6														3	0	1	1
16	GLB	2	2	0	0	1	0	0	1	1	1	0	28	147	13	0	99	98	1	1	1	2020-11-21	2020-11-30	1	3	1	0	1
19	KLR	3	2	0	0	0	0	0	2	1	7	1	39	144	18.8	0	25	98	1	0	0	2020-10-29	2020-10-29	1	3	1	0	1
20	DWD	2	2	0	0	0	0	0	1	1	6														3	0	0	1
25	SMG	2	2	0	0	1	0	0	1	1	1														3	0	1	1
65	GLB	2	1	0	0	0	0	0	2	1	6	0	65	162	20	0	98	98	1	0	0	2020-10-29	2020-11-06	1	3	1	0	1
39	SMG	2	1	0	0	1	0	0	1	1	1	0	56	162	21.4	0	16	0	1	0	0	2020-10-30	2020-10-31	1	3	1	0	1
50	CBP	2	1	0	0	0	0	0	1	1	6	0	49	162	19	0	99	0	1	0	0	2020-10-29	2020-10-29	1	3	1	0	1
55	CKM	1	1	9	9	1	0	0	9	0	2	0	54	163	20.3	0	28	97	1	1	1	2020-11-03	2020-11-03	1	3	1	0	0
65	GLB	2	1	0	0	1	0	0	1	1	1	0	45	150	20	0	99	95	1	0	0	2020-09-17	2020-09-17	1	3	1	0	1
54	DWD	2	1	0	0	0	0	0	2	0	7														3	0	1	1
32	DKN	2	1	0	0	0	0	0	2	0	7														3	0	0	1
60	BEL	2	1	0	0	1	1	1	1	1	2	0	42	155	13.5	0	22	95	1	1	0	2020-10-30	2020-10-30	1	3	1	0	1
58	UDU	2	1	0	0	1	0	0	1	1	4	1	41	158	16.4	1	22	97	0	1	2	2020-10-29	2020-10-30	0	3	1	1	1
45	RMG	2	1	0	9	1	0	0	1	1	1														3	0	0	1
52	BLU	2	1	0	0	1	0	0	1	1	1														3	0	0	1
46	BLC	2	1	1	0	0	0	0	2	1	7	0	50	167	17.9	0	18	97	1	0	0	2020-10-29	2020-10-29	1	3	1	0	1
24	BLU	2	2	0	0	0	0	0	2	1	7														3	0	1	1
32	TUM	2	1	1	0	0	0	0	2	1	7	0	50	158	20	0	20	95	1	0	1	2020-10-30	2020-11-11	1	3	1	0	1
24	TUM	2	2	0	0	1	0	0	1	1	1	1	55	169	19.3	0	26	98	0	1	4	2020-10-27	2020-11-10	1	3	1	0	1
18	BLU	2	1	0	0	1	0	0	1	1	1														3	0	0	1
38	BLC	2	2	0	0	0	0	0	2	0	7														3	0	0	1
25	BGM	2	2	0	0	1	0	0	1	1	1	0	38	155	15.9	0	15	99	1	0	0	2020-11-10	2020-11-12	0	3	1	0	1
46	BLU	2	2	0	0	1	0	0	2	1	7														3	0	1	1
19	BLU	2	1	0	0	1	0	0	2	1	1														3	0	1	1
26	UDU	2	2	0	0	1	1	1	1	1	4	1	31	158	12.4	1	24	98	1	1	2	2020-11-02	2020-11-02	0	3	1	0	1
38	RMG	2	1	0	1	1	0	0	1	1	2	0	48	153	20.5	0	21	99	1	0	0	2020-11-06	2020-11-07	1	3	1	0	1
45	TUM	2	1	0	1	0	0	0	2	1	7														3	0	0	1
50	SMG	2	1	0	0	1	4	1	1	0	1	0	40	160	15.6	0	24	94	1	1	1	2020-12-11	2020-12-11	1	3	1	0	1
42	BLC	2	1	0	1	1	0	0	1	1	4														3	0	0	1
34	CBP	2	1	0	0	0	0	0	1	1	7														3	0	0	1
69	UDU	2	2	0	0	1	0	0	2	1	1	1	49	153	20.9	0	20	98	0	1	4	2020-11-02	2020-11-02	0	3	1	0	1
40	BLC	4	1	9	9	1	0	0	9	0	5														3	0	0	0
65	CBP	2	2	1	0	0	0	0	2	0	7														3	0	0	1
41	BLC	2	2	0	0	1	0	0	1	0	4														3	0	0	1
66	DWD	2	1	0	1	0	0	0	2	1	7	0	55	160	21	0	20	95	1	0	0	2020-11-09	2020-11-09	1	3	1	1	1
56	TUM	2	1	0	0	1	0	0	1	1	4														3	0	0	1
35	DWD	2	2	0	0	1	0	0	1	1	1														3	0	1	1
25	BLC	2	1	0	0	1	0	0	1	1	1														3	0	0	1
23	TUM	2	2	0	0	1	1	1	1	1	1	0	43	156	17	0	15	95	1	0	0	2020-10-29	2020-11-07	1	3	1	0	1
33	DKN	2	1	0	9	1	0	0	2	1	1														3	0	0	1
65	BGM	2	1	0	0	1	1	1	1	1	1	0	40	166	15.6	0	76	97	1	1	0	2020-11-10	2020-11-10	1	3	1	0	1
50	CBP	2	2	1	0	0	0	0	2	1	7														3	0	0	1
65	BLC	3	1	0	0	1	0	0	1	1	4														3	0	0	1
25	DWD	2	1	0	0	1	0	0	1	1	1	0	38	165	14	0	24	95	1	0	0	2020-11-26	2020-11-26	1	3	1	0	1
45	GLB	2	1	9	9	1	0	0	1	1	1	0	47	166	17.1	0	95	99	1	0	0	2020-11-19	2020-11-20	1	3	1	0	1
53	KLR	3	1	0	0	1	0	0	1	1	1	0	53	164	19.8	0	26	96	1	1	3	2020-10-30	2020-10-30	1	3	1	0	1
40	UDU	2	1	0	0	1	0	0	1	0	1	0	46	160	18	0	22	98	1	0	1	2020-10-29	2020-10-30	0	3	1	1	1
40	UDU	2	1	0	1	1	0	0	1	1	1	1	49	162	18.7	0	24	99	1	0	1	2020-10-30	2020-10-30	0	3	1	0	1
35	CKM	2	2	0	0	1	0	0	1	1	1	0	52	158	20.8	0	17	99	1	0	0	2020-11-10	2020-11-10	1	3	1	1	1
50	GLB	2	2	0	0	1	0	0	1	1	4	0	36	132	20.7	0	99	95	0	0	0	2020-11-26	2020-11-26	1	3	1	0	1
40	RMG	2	1	0	0	1	3	1	1	1	1														3	0	0	1
49	SMG	2	1	9	9	1	1	1	1	0	1	0	45	166	15.5	0	20	96	1	0	0	2020-11-18	2020-11-18	1	3	1	0	1
43	BLC	2	1	0	1	1	0	0	1	1	1														3	0	0	1
44	BLR	2	1	0	0	1	0	0	1	1	1														3	0	0	1
58	CKM	2	1	0	0	1	0	0	1	1	2	0	45	168	16	0	19	90	1	0	0	2020-11-03	2020-11-03	1	3	1	0	1
23	BLC	2	1	0	0	0	0	0	2	1	7														3	0	0	1
34	GLB	3	1	0	0	1	0	0	1	0	1														3	0	0	1
22	BLC	2	1	0	0	1	0	0	2	1	1														3	0	0	1
52	BLC	3	1	0	0	1	0	0	1	1	4														3	0	0	1
20	BLU	2	2	0	0	0	0	0	2	1	7														3	0	1	1
22	UDU	4	2	9	9	1	0	0	9	0	1														3	0	0	0
64	BLU	2	1	0	0	1	0	0	1	1	1														3	0	0	1
35	BLC	4	1	9	9	1	0	0	9	1	1														3	0	1	0
40	BLC	2	2	0	0	1	0	0	1	1	1														3	0	1	1
52	KLR	2	1	0	1	1	0	0	1	1	1	1	64	164	23.9	0	23	97	1	0	1	2020-10-31	2020-10-31	1	3	1	0	1
17	DKN	2	2	0	0	1	4	1	2	1	1														3	0	0	1
20	SMG	2	2	0	0	1	0	0	1	1	1	0	39	165	14.3	0	17	0	1	0	0	2020-11-03	2020-11-04	1	3	1	0	1
48	BLC	4	1	9	9	1	0	0	9	0	5														3	0	0	0
53	UDU	2	1	0	0	1	0	0	1	1	1	1	40	160	15.6	0	22	97	1	1	1	2020-11-02	2020-11-02	0	3	1	0	1
40	BEL	2	1	0	0	1	0	0	1	0	1	0	47	154	19.9	0	20	96	1	0	0	2020-12-09	2020-12-09	1	3	1	0	1
37	UDU	2	1	0	0	1	0	0	1	0	1	1	40	158	16.1	0	22	98	1	1	1	2020-11-02	2020-11-02	0	3	1	1	1
45	BLC	2	1	0	0	1	0	0	1	0	1														3	0	1	1
36	DKN	2	1	0	1	1	0	0	1	1	4														3	0	1	1
58	BLC	2	1	0	1	1	0	0	1	1	4	1	53	158	21.3	0	17	87	1	1	1	2020-11-02	2020-12-09	1	3	1	0	1
37	GLB	2	2	0	0	1	0	0	1	1	1	0	60	147	27.7	0	20	98	1	0	0	2020-11-02	2020-11-20	1	3	1	0	1
35	BLU	2	2	0	0	1	0	0	1	1	4	0	28	5	99.9	0	41	0	1	1	2	2020-10-19	2020-11-05	1	3	1	0	1
75	GLB	2	2	9	9	1	0	0	1	0	1														3	0	0	1
23	BLU	2	2	0	0	0	4	1	1	1	6														3	0	1	1
53	BLC	2	1	0	0	1	0	0	2	1	1														3	0	0	1
26	BLC	2	2	0	0	1	0	0	1	1	4														3	0	1	1
30	BEL	2	1	0	0	1	1	1	1	1	4	0	50	165	18.4	0	19	98	1	0	0	2020-12-09	2020-12-09	1	3	1	0	1
48	UDU	2	1	0	0	0	4	1	2	0	7	1	34	160	13.3	0	20	97	1	0	1	2020-11-04	2020-11-04	0	3	1	0	1
19	BLC	2	2	9	0	1	0	0	1	1	4														3	0	0	1
55	BLU	2	2	0	0	1	0	0	1	1	1														3	0	0	1
50	GLB	2	1	0	0	1	0	0	1	1	4														3	0	0	1
41	DWD	2	1	0	0	1	0	0	1	1	1														3	0	1	1
60	BLC	3	1	0	0	1	0	0	1	1	4	0	39	163	14.8	0	23	95	1	0	0	2020-11-06	2020-11-06	1	3	1	0	1
20	BLC	2	1	0	0	0	0	0	2	1	7	0	45	167	16.1	0	17	95	1	0	0	2020-11-02	2020-11-02	1	3	1	1	1
32	DKN	2	2	0	0	1	0	0	1	1	1														3	0	0	1
18	BEL	2	2	0	0	0	0	0	2	1	7	0	35	150	16.5	0	20	95	1	1	0	2020-12-09	2020-12-09	0	3	1	0	1
60	TUM	2	1	0	1	1	0	0	1	1	1	0	42	152	18.2	0	20	97	0	1	1	2020-11-02	2020-11-02	1	3	1	0	1
60	BGM	2	2	0	0	1	0	0	1	1	4	0	31	148	14.3	0	20	98	1	0	0	2020-11-09	2020-11-09	1	3	1	0	1
24	GLB	2	1	0	0	0	4	1	2	1	7	0	71	155	29.6	0	99	97	1	0	0	2020-11-19	2020-11-19	1	3	1	0	1
18	KLR	2	1	0	0	1	0	0	1	1	2	0	41	160	16	0	31	98	1	1	0	2020-11-03	2020-11-03	1	3	1	0	1
39	BGM	2	1	1	0	1	0	0	1	0	4														3	0	0	1
49	DKN	2	1	0	1	1	0	0	1	1	4														3	0	0	1
33	BEL	2	1	0	0	0	0	0	2	1	7	0	64	180	19.7	0	18	98	1	0	0	2020-11-02	2020-11-02	1	3	1	0	1
16	BLU	2	2	0	0	1	0	0	1	1	1														3	0	0	1
70	BLC	2	2	0	0	1	0	0	1	1	4														3	0	0	1
18	BLC	2	2	0	0	1	0	0	1	1	4	0	43	155	17.9	0	17	97	1	0	0	2020-11-02	2020-11-05	1	3	1	0	1
44	BLC	2	1	0	1	1	0	0	1	1	1														3	0	1	1
40	RMG	2	1	0	1	1	0	0	1	1	1														3	0	0	1
25	BLC	2	2	0	0	1	4	1	1	1	1														3	0	0	1
42	BLU	2	1	0	1	1	0	0	1	1	1														3	0	0	1
50	CBP	2	2	0	0	0	0	0	1	1	6	0	36	141	14.1	0	24	95	1	0	0	2020-11-19	2020-11-19	1	3	1	0	1
55	BLC	2	1	0	1	1	0	0	1	1	4	0	62	163	23.3	0	17	89	1	1	1	2020-11-07	2020-11-09	1	3	1	0	1
32	DKN	2	2	0	0	0	0	0	2	1	7	0	50	162	20.8	0	18	0	1	0	0	2020-11-02	2020-11-11	1	3	1	0	1
24	BGM	2	2	0	0	0	0	0	2	1	7	0	41	149	18.5	0	17	98	1	0	1	2020-11-02	2020-11-02	1	3	1	0	1
70	GLB	2	1	0	0	1	0	0	1	1	1	0	40	155	16.7	0	99	98	1	0	0	2020-11-21	2020-11-30	1	3	1	0	1
20	KLR	2	2	0	0	1	1	1	1	1	1	0	52	165	19.2	0	99	97	1	0	0	2020-11-04	2020-11-04	0	3	1	0	1
18	BEL	2	2	0	0	1	0	0	1	1	6	0	33	150	14.7	0	30	96	1	1	0	2020-11-03	2020-11-03	1	3	1	0	1
26	SMG	2	1	0	0	1	0	0	1	1	2	0	54	175	15.4	0	22	0	1	0	0	2020-11-03	2020-11-03	1	3	1	0	1
20	BLC	2	2	0	0	1	0	0	1	1	4	0	32	158	12.8	0	22	96	1	1	1	2020-11-02	2020-11-09	1	3	1	0	1
55	SMG	2	1	0	1	1	0	0	1	1	1	0	49	160	19.1	0	22	96	1	0	0	2020-11-06	2020-11-06	0	3	1	0	1
48	SMG	2	1	0	0	1	0	0	1	1	1	0	45	170	15.6	0	23	98	1	0	0	2020-11-06	2020-11-06	0	3	1	0	1
32	BLC	2	1	0	0	1	0	0	1	1	4														3	0	0	1
27	BLU	2	2	0	0	0	0	0	2	1	7	0	56	161	21.6	0	98	98	1	0	0	2020-11-02	2020-11-02	0	3	1	0	1
30	BEL	3	1	0	0	1	0	0	1	1	1														3	0	0	1
48	BGM	2	1	0	1	1	0	0	1	1	1	0	35	152	15.2	0	18	96	1	0	1	2020-11-04	2020-11-04	1	3	1	0	1
35	BGM	2	1	0	0	0	0	0	1	1	6	0	37	165	13.6	0	23	96	1	1	3	2020-11-05	2020-12-09	1	3	1	0	1
50	BLU	3	1	0	0	0	0	0	2	1	7														3	0	1	1
30	DWD	2	1	0	0	1	0	0	1	1	1														3	0	0	1
40	BLC	2	1	0	1	1	0	0	1	1	4														3	0	0	1
35	BLC	2	2	0	0	0	0	0	2	1	7														3	0	1	1
40	SMG	2	1	0	0	0	0	0	2	0	7	0	68	174	22.5	0	16	98	1	0	0	2020-11-02	2020-11-02	1	3	1	0	1
42	UDU	2	1	0	0	1	0	0	1	1	1	0	42	160	16.4	0	24	98	1	0	1	2020-11-02	2020-11-02	0	3	1	0	1
41	BLU	2	2	0	0	1	0	0	1	1	1														3	0	0	1
30	BLC	2	1	0	9	0	0	0	2	1	7														3	0	0	1
39	SMG	2	1	0	0	1	0	0	1	1	2	0	57	170	19.7	0	25	96	1	0	0	2020-11-03	2020-11-03	1	3	1	0	1
50	TUM	2	1	0	1	1	0	0	1	1	1														3	0	0	1
60	GLB	1	1	0	0	1	0	0	9	1	1														3	0	1	0
21	BEL	2	2	0	0	1	0	0	1	1	4														3	0	0	1
21	BLU	2	1	0	0	1	0	0	2	1	1														3	0	0	1
41	UDU	2	1	1	0	1	0	0	2	1	1														3	0	0	1
32	DKN	3	2	0	0	0	0	0	2	1	7														3	0	0	1
42	BLC	2	1	0	0	1	1	1	1	1	1	0	43	163	15.4	0	18	96	1	1	0	2020-11-18	2020-11-18	1	3	1	1	1
56	UDU	2	2	0	1	1	0	0	1	0	4	1	50	150	20.1	0	24	98	0	1	3	2020-11-02	2020-11-02	0	3	1	1	1
40	CKM	2	1	0	0	1	1	1	1	1	2	0	39	158	15.7	0	19	89	1	0	0	2020-11-03	2020-11-03	1	3	1	0	1
17	BLC	2	2	0	0	0	0	0	2	1	7	0	34	153	14.5	0	17	98	1	0	0	2020-11-02	2020-11-05	1	3	1	1	1
45	BLC	2	2	1	0	1	0	0	1	1	1														3	0	1	1
35	BLC	2	1	0	0	0	0	0	2	0	7														3	0	1	1
62	UDU	2	1	0	0	0	0	0	2	1	7														3	0	1	1
31	BLC	2	2	0	0	1	0	0	2	1	1														3	0	0	1
20	BLC	2	1	9	9	1	0	0	1	0	1														3	0	0	1
50	BLC	2	1	0	0	1	4	1	1	1	1														3	0	0	1
51	CKM	2	1	1	0	1	0	0	1	1	2	0	79	172	26.8	0	18	96	0	0	1	2020-11-09	2020-11-09	1	3	1	0	1
40	BLC	2	1	0	0	1	4	1	1	1	4														3	0	0	1
70	BGM	2	1	0	0	1	0	0	1	0	1														3	0	0	1
28	BLC	2	1	0	0	1	4	1	1	1	4														3	0	0	1
42	RMG	2	1	0	1	1	0	0	1	1	1														3	0	0	1
55	RMG	2	1	0	0	1	0	0	2	1	1														3	0	0	1
42	DKN	2	1	0	1	1	4	1	1	0	1														3	0	1	1
27	GLB	2	2	0	0	1	0	0	1	0	1	0	21	153	9.1	0	99	97	0	1	1	2020-11-23	2020-11-23	1	3	1	0	1
59	BLC	2	1	0	0	1	0	0	1	1	4	0	45	167	16.1	0	24	96	1	0	0	2020-11-03	2020-11-03	1	3	1	0	1
52	BLC	2	2	0	1	1	0	0	1	1	4	1	4	147	99.9	0	37	0	1	1	2	2020-11-03	2020-11-10	1	3	1	1	1
60	DKN	3	2	0	0	1	0	0	1	1	1														3	0	0	1
48	KLR	2	1	0	0	0	0	0	2	1	7	0	80	162	30.5	0	99	97	1	0	0	2020-11-02	2020-11-02	0	3	1	0	1
55	SMG	2	1	0	0	1	0	0	1	1	1	0	51	168	18.1	0	17	0	1	0	0	2020-11-03	2020-11-03	1	3	1	0	1
60	BEL	2	1	0	0	1	0	0	1	1	1	0	48	152	27.4	0	21	97	1	0	0	2020-12-09	2020-12-09	0	3	1	0	1
40	SMG	2	1	0	0	1	0	0	1	1	1	0	62	165	23	0	18	92	1	0	0	2020-11-06	2020-11-06	1	3	1	0	1
49	KLR	2	1	0	0	1	0	0	1	1	1	0	55	165	20.2	0	23	96	1	0	0	2020-11-02	2020-11-02	1	3	1	0	1
58	DKN	2	1	0	1	1	0	0	1	0	1														3	0	0	1
28	KLR	2	2	0	1	0	0	0	2	1	7	1	59	180	18.2	0	24	98	1	0	0	2020-11-09	2020-11-09	1	3	1	1	1
42	GLB	2	1	0	9	0	0	0	2	0	7														3	0	0	1
17	BGM	2	1	0	0	1	0	0	1	1	2	0	50	172	16.9	0	21	97	1	0	0	2020-11-09	2020-11-09	1	3	1	0	1
38	BLC	2	1	0	0	1	1	1	1	1	1														3	0	1	1
32	CKM	3	1	9	9	0	0	0	2	0	7														3	0	0	1
33	DKN	2	1	0	0	1	0	0	1	1	1														3	0	0	1
18	BLC	2	2	0	0	0	0	0	2	1	7	1	70	155	29.1	0	20	97	1	0	0	2020-11-12	2020-11-12	1	3	1	1	1
30	TUM	2	2	0	0	1	0	0	1	1	4	0	39	163	14.8	0	21	92	1	0	0	2020-11-03	2020-11-09	1	3	1	0	1
30	TUM	2	1	1	0	1	0	0	1	1	1	0	54	169	19.2	1	18	97	0	1	4	2020-11-14	2020-11-14	1	3	1	0	1
40	BLU	2	1	0	0	0	0	0	2	1	7														3	0	0	1
47	DKN	2	1	0	0	1	0	0	1	1	1														3	0	0	1
50	HSN	2	1	0	0	1	1	1	1	1	1														3	0	0	1
42	BLC	2	1	0	1	0	0	0	2	1	7														3	0	0	1
34	HSN	2	2	0	0	1	3	1	1	1	1														3	0	0	1
32	SMG	2	2	0	0	1	0	0	1	1	1														3	0	1	1
48	BLC	2	1	0	0	1	2	1	2	1	1														3	0	0	1
65	HSN	2	1	0	1	1	0	0	1	0	1														3	0	1	1
20	UDU	2	1	1	0	1	0	0	1	1	1	0	25	154	10.5	0	18	98	1	0	0	2020-11-16	2020-11-24	0	3	1	0	1
40	BLU	1	1	0	0	1	4	1	9	0	4														3	0	1	0
29	CKM	2	2	0	0	1	0	0	2	0	1														3	0	0	1
35	BLC	3	2	1	1	1	0	0	2	1	1														3	0	0	1
37	DKN	2	1	0	0	1	0	0	2	1	7	1	50	172	17.2	1	24	95	0	1	2	2020-11-04	2020-11-05	0	3	1	0	1
51	SMG	2	2	0	1	1	0	0	1	1	1	1	38	143	18.6	0	17	95	1	1	1	2020-11-03	2020-11-03	0	3	1	0	1
22	DWD	2	2	0	0	1	0	0	1	1	7	0	46	154	19.4	0	20	99	1	0	0	2020-11-04	2020-11-04	1	3	1	0	1
23	BLC	2	1	9	9	1	0	0	2	0	1														3	0	0	1
67	KLR	2	1	0	1	1	0	0	1	1	1	0	70	172	24.1	0	24	94	1	0	1	2020-11-03	2020-11-03	1	3	1	0	1
46	BLR	2	2	0	0	1	0	0	1	1	4	0	39	132	23.1	0	26	95	1	0	0	2020-11-19	2020-11-19	1	3	1	0	1
65	RMG	2	2	0	1	1	0	0	1	1	1														3	0	1	1
42	BGM	2	1	1	0	1	4	1	1	1	1	0	55	177	17.6	0	27	97	1	0	1	2020-12-10	2020-12-10	1	3	1	0	1
39	BLC	2	2	0	0	0	0	0	2	1	7														3	0	1	1
66	BLC	2	1	0	0	0	0	0	2	1	7	0	62	155	25.8	0	17	96	1	0	0	2020-11-03	2020-11-05	1	3	1	0	1
60	BLC	3	2	0	0	1	0	0	1	1	4														3	0	1	1
55	BEL	2	1	0	0	1	0	0	1	1	4														3	0	0	1
18	BLC	2	2	0	0	1	0	0	1	1	4	0	40	167	14.7	0	19	95	1	0	0	2020-11-07	2020-11-09	1	3	1	0	1
60	BLC	2	1	0	0	0	0	0	2	1	7														3	0	0	1
45	CBP	2	2	0	0	1	0	0	1	1	1	1	34	148	15.5	0	22	91	1	0	0	2020-11-04	2020-11-04	1	3	1	0	1
30	BLC	2	2	0	0	1	0	0	1	0	1	0	30	148	13.7	0	16	96	1	0	0	2020-11-07	2020-11-07	0	3	1	0	1
19	BLC	2	1	0	0	1	0	0	1	1	1	0	45	152	19.5	0	18	96	1	0	0	2020-11-12	2020-11-12	0	3	1	1	1
35	RMG	4	1	0	9	1	0	0	9	0	1														3	0	0	0
65	BEL	2	1	0	0	0	0	0	1	0	6	0	60	160	23.3	0	23	96	1	0	0	2020-11-06	2020-11-06	1	3	1	0	1
58	BLR	2	1	0	1	1	0	0	1	1	2	0	50	164	18.9	1	22	17	1	0	0	2020-11-07	2020-11-07	1	3	1	1	1
22	DWD	2	2	0	0	1	0	0	2	1	7	1	29	148	13.2	0	20	99	1	1	1	2020-11-04	2020-11-04	1	3	1	1	1
40	DKN	2	1	0	1	0	4	1	1	1	6														3	0	0	1
40	CKM	2	2	0	0	1	0	0	1	0	2	0	32	145	15.2	0	26	97	1	0	0	2020-11-03	2020-11-03	1	3	1	0	1
39	CKM	1	1	0	1	0	4	1	9	0	6														3	0	0	0
48	BEL	2	1	0	0	0	0	0	1	1	6	0	45	152	19.5	0	19	97	1	0	0	2020-12-10	2020-12-10	1	3	1	0	1
22	GLB	2	2	0	0	1	3	1	1	1	1														3	0	0	1
52	BLC	2	2	0	1	1	0	0	1	1	4														3	0	0	1
48	BLC	2	1	9	9	1	0	0	1	0	1														3	0	1	1
45	SMG	2	1	0	0	0	0	0	2	1	7	0	55	152	23.8	0	23	95	1	0	0	2020-11-04	2020-11-04	0	3	1	0	1
17	CKM	2	2	0	0	1	0	0	1	1	2	0	59	152	25.5	0	17	98	1	0	0	2020-11-04	2020-11-04	1	3	1	0	1
67	GLB	2	1	0	1	1	0	0	1	1	1														3	0	1	1
25	DWD	2	2	0	0	1	0	0	1	1	1	0	66	159	26.1	0	24	97	1	0	0	2020-11-04	2020-11-04	1	3	1	0	1
23	BLC	2	2	0	0	1	1	1	1	1	4														3	0	0	1
40	BLC	2	1	9	9	1	0	0	1	1	4														3	0	1	1
25	BLC	2	1	0	0	0	0	0	2	1	7														3	0	0	1
72	BLU	3	2	0	1	0	0	0	2	1	6														3	0	0	1
72	DWD	2	1	0	1	1	0	0	1	1	1	0	60	168	21.3	0	22	95	1	0	0	2020-11-26	2020-11-26	1	3	1	0	1
54	BLC	2	1	0	0	1	0	0	1	1	1	0	72	158	28.8	0	14	95	1	0	0	2020-11-11	2020-11-11	1	3	1	1	1
38	BGM	2	1	0	0	0	0	0	1	0	6	0	48	173	16	0	24	92	1	0	0	2020-11-24	2020-11-24	1	3	1	0	1
17	BGM	2	2	0	0	1	0	0	1	1	4	0	28	150	12.4	0	21	98	1	1	0	2020-11-03	2020-11-03	1	3	1	0	1
29	SMG	2	1	0	0	1	4	1	1	1	4	0	32	164	11.9	0	15	95	0	1	3	2020-11-07	2020-11-07	1	3	1	0	1
62	BLC	2	2	0	1	1	4	1	1	1	1														3	0	1	1
30	BLC	2	2	0	0	1	4	1	1	1	4														3	0	0	1
56	RMG	2	2	0	0	0	0	0	2	1	7														3	0	0	1
31	BLC	2	2	0	0	1	0	0	1	1	4														3	0	0	1
21	KLR	2	1	0	0	1	0	0	1	1	1	0	50	180	15.4	0	24	95	1	0	0	2020-11-04	2020-11-05	1	3	1	0	1
40	BLR	2	1	0	0	0	0	0	2	1	6	1	60	165	17	0	16	96	1	1	2	2020-11-05	2020-11-10	1	3	1	0	1
59	DKN	2	1	0	0	1	0	0	1	1	4	1	54	168	21.4	0	22	98	1	0	0	2020-11-07	2020-11-08	1	3	1	0	1
53	BEL	3	1	0	0	0	0	0	1	1	6														3	0	0	1
65	GLB	2	1	0	0	1	0	0	1	0	1														3	0	0	1
80	GLB	3	1	0	0	1	0	0	1	1	1														3	0	0	1
68	BEL	2	1	0	0	1	0	0	1	1	4	1	38	169	13.4	1	31	96	1	1	0	2020-11-03	2020-11-03	1	3	1	0	1
19	BLC	2	2	0	0	1	0	0	2	1	5														3	0	0	1
32	BLU	2	1	1	0	1	4	1	1	1	1														3	0	1	1
65	BLC	2	1	0	9	1	4	1	1	1	1														3	0	0	1
70	BLC	2	1	0	0	1	0	0	1	1	4														3	0	1	1
28	DKN	2	1	0	0	0	0	0	2	1	7														3	0	0	1
28	BGM	2	1	0	0	0	0	0	1	0	6														3	0	0	1
46	BGM	2	2	0	0	0	0	0	1	1	6	0	34	148	15.5	0	23	96	1	0	1	2020-10-29	2020-11-05	0	3	1	0	1
35	DWD	3	2	0	0	1	0	0	1	1	2														3	0	0	1
35	GLB	2	2	1	9	1	2	1	1	1	1														3	0	0	1
43	DWD	2	1	0	0	1	0	0	1	1	1	0	42	150	18.7	0	20	94	1	0	0	2020-11-09	2020-11-09	1	3	1	1	1
52	SMG	2	1	0	1	1	0	0	1	1	1	1	35	154	14.8	0	18	0	0	1	4	2020-11-04	2020-11-04	1	3	1	0	1
20	BGM	2	1	0	0	1	0	0	1	1	4														3	0	0	1
24	GLB	2	1	0	0	0	0	0	1	1	6	0	62	160	24.2	0	99	94	1	0	0	2020-10-21	2020-10-21	1	3	1	0	1
30	DKN	2	1	0	0	1	0	0	2	1	1														3	0	0	1
32	GLB	2	2	0	0	1	0	0	1	0	4	0	33	152	14.3	1	99	95	1	1	1	2020-11-15	2020-11-17	1	3	1	1	1
15	GLB	2	1	0	0	0	0	0	2	0	7														3	0	0	1
45	GLB	2	1	0	0	1	1	1	1	0	1														3	0	0	1
21	BEL	2	1	0	0	1	0	0	1	1	4														3	0	1	1
24	BLC	2	2	0	0	1	0	0	1	0	4														3	0	0	1
58	DKN	2	1	0	1	1	0	0	1	1	1														3	0	0	1
36	GLB	2	1	1	9	1	3	1	1	0	4														3	0	0	1
26	DWD	2	1	0	0	1	0	0	1	1	1	0	38	165	14	0	23	94	1	0	0	2020-11-26	2020-11-26	1	3	1	0	1
22	GLB	2	1	0	0	1	0	0	1	1	1	0	45	150	20	0	99	94	1	0	0	2020-10-23	2020-10-23	1	3	1	0	1
31	BEL	2	1	9	9	1	0	0	1	1	2	0	38	148	17.4	0	24	97	1	0	0	2020-11-30	2020-11-30	1	3	1	0	1
31	CKM	2	2	1	0	0	0	0	2	0	6														3	0	0	1
42	GLB	2	1	0	0	1	4	1	1	1	1														3	0	0	1
70	BLR	2	2	0	0	1	0	0	1	1	1	0	42	150	18.7	0	18	96	1	0	0	2020-11-05	2020-11-09	1	3	1	0	1
46	BLR	2	2	0	0	1	0	0	1	1	1	0	38	160	14.8	0	15	95	0	1	1	2020-11-03	2020-11-09	1	3	1	0	1
25	BGM	2	1	0	0	1	0	0	1	1	4	0	35	162	13.4	0	24	98	1	1	1	2020-11-30	2020-12-09	1	3	1	0	1
21	BGM	2	2	0	0	1	1	1	1	1	1														3	0	0	1
60	BEL	2	2	0	0	1	0	0	1	1	1														3	0	1	1
24	GLB	2	1	0	0	1	0	0	1	1	1	0	45	167	16.3	0	99	97	1	0	0	2020-11-13	2020-11-13	1	3	1	0	1
30	BLC	3	2	0	0	1	0	0	1	0	1														3	0	0	1
45	SMG	2	1	0	1	1	0	0	1	1	1	1	34	154	14.3	0	17	96	1	0	0	2020-11-05	2020-11-05	0	3	1	0	1
53	BEL	2	1	0	0	1	0	0	1	0	1														3	0	1	1
45	TUM	2	1	0	1	1	0	0	1	1	1														3	0	0	1
58	TUM	2	2	0	1	1	0	0	1	1	1														3	0	0	1
45	BLC	2	1	0	0	1	1	1	1	1	1														3	0	1	1
62	DKN	2	2	0	0	1	0	0	1	1	4														3	0	1	1
78	TUM	2	1	0	0	1	0	0	1	0	1	0	41	156	16.8	0	20	99	1	0	0	2020-11-09	2020-11-09	1	3	1	0	1
64	BLC	2	1	0	0	1	0	0	1	1	1														3	0	1	1
33	BLC	2	1	0	0	0	0	0	2	1	7	0	50	156	20.5	0	22	97	1	0	1	2020-11-12	2020-11-13	1	3	1	0	1
30	BLC	2	2	1	0	1	0	0	2	1	1														3	0	0	1
30	HSN	2	1	0	0	1	0	0	1	1	1														3	0	0	1
23	DWD	2	1	0	0	1	0	0	1	1	1	1	46	168	16.5	0	24	96	1	0	0	2020-11-04	2020-11-04	1	3	1	0	1
18	BLU	2	2	0	0	0	0	0	2	1	7														3	0	0	1
35	DKN	2	2	0	0	1	0	0	2	1	7	1	49	151	21.5	0	17	97	1	0	0	2020-11-26	2020-11-30	1	3	1	1	1
55	BLC	2	1	0	0	1	0	0	1	1	1														3	0	1	1
25	DWD	2	2	0	0	1	1	1	1	1	1	0	39	154	16.5	0	20	94	1	0	0	2020-11-24	2020-11-30	1	3	1	0	1
17	BLC	2	1	0	0	1	0	0	1	1	1														3	0	0	1
24	UDU	3	1	0	0	1	0	0	1	1	4	1	49	160	19.1	0	22	99	1	0	1	2020-11-03	2020-11-03	0	3	1	0	1
67	DWD	2	1	0	1	1	0	0	1	1	1	1	41	155	17.1	0	24	95	1	0	0	2020-11-04	2020-11-04	1	3	1	0	1
40	BLC	2	1	0	0	1	0	0	1	1	1														3	0	1	1
45	BLC	2	1	0	0	1	0	0	1	1	1	0	51	179	15.9	0	20	97	1	0	0	2020-11-27	2020-11-27	1	3	1	1	1
55	BGM	2	2	1	0	1	0	0	1	0	4														3	0	0	1
55	BLC	2	1	9	9	1	4	1	1	0	1														3	0	1	1
38	BLU	2	2	0	1	1	0	0	1	1	1														3	0	0	1
41	BLC	2	1	0	9	1	0	0	1	1	4														3	0	0	1
45	BEL	2	1	0	0	1	0	0	1	1	4	0	43	134	23.9	0	19	97	1	0	0	2020-11-05	2020-11-05	1	3	1	0	1
35	GLB	2	1	0	0	1	0	0	1	1	1	1	33	147	22.5	0	99	97	1	0	0	2020-11-17	2020-11-25	1	3	1	0	1
58	BEL	2	2	9	9	1	0	0	1	0	4	0	43	137	23	0	21	96	1	0	0	2020-11-26	2020-11-26	1	3	1	0	1
35	GLB	2	1	9	9	1	0	0	1	0	1	0	46	160	18	0	99	94	1	0	0	2020-11-20	2020-11-25	1	3	1	0	1
19	BEL	2	2	0	0	1	0	0	1	1	4	0	39	160	15.2	0	30	97	1	1	1	2020-11-10	2020-11-10	1	3	1	0	1
49	HSN	2	1	0	0	1	0	0	1	1	1	1	40	154	16.9	1	23	94	0	1	3	2020-11-04	2020-11-05	1	3	1	0	1
32	HSN	2	1	0	0	1	0	0	1	1	1	0	57	152	17	0	18	96	1	0	2	2020-11-09	2020-11-09	0	3	1	0	1
30	BEL	2	1	0	0	0	0	0	1	1	6	0	44	158	17.6	0	19	96	1	0	0	2020-10-24	2020-10-24	1	3	1	0	1
25	BLC	2	2	0	0	1	0	0	1	1	4	0	38	158	15.2	0	19	96	1	0	0	2020-11-04	2020-11-04	1	3	1	0	1
37	DKN	2	1	0	0	1	0	0	1	1	1														3	0	0	1
42	DWD	2	1	0	1	1	0	0	1	1	1	0	58	163	21.9	0	21	99	1	0	0	2020-11-06	2020-11-06	1	3	1	0	1
34	BLC	4	1	9	9	1	4	1	9	0	4														3	0	0	0
40	DKN	2	2	0	0	1	0	0	1	0	1														3	0	0	1
50	BEL	3	1	9	1	1	0	0	1	1	4	0	65	163	24.5	0	18	97	1	0	0	2020-11-07	2020-11-07	1	3	1	0	1
65	BGM	2	2	1	0	0	0	0	1	1	6	0	42	143	20.5	0	25	97	1	0	1	2020-12-09	2020-12-09	1	3	1	0	1
44	BLC	2	1	0	0	1	4	1	1	1	1														3	0	0	1
21	BLR	2	2	0	0	1	0	0	1	1	2	0	45	157	20	0	26	94	1	0	0	2020-11-17	2020-11-17	1	3	1	0	1
62	BLR	2	1	1	1	0	0	0	1	1	6														3	0	1	1
32	BLC	2	2	0	0	1	0	0	1	0	1	0	29	156	11.9	0	20	98	1	1	0	2020-11-12	2020-12-10	1	3	1	1	1
32	BLC	2	1	0	0	1	0	0	1	0	1														3	0	0	1
62	BLC	2	1	0	1	1	0	0	1	0	1														3	0	0	1
46	TUM	2	2	1	0	0	0	0	2	0	7	0	50	156	20.5	0	22	97	1	0	1	2020-11-03	2020-11-11	1	3	1	0	1
22	BLC	2	2	0	0	1	0	0	1	1	1	0	36	168	11.9	0	18	92	1	0	0	2020-12-02	2020-12-02	0	3	1	0	1
71	BGM	1	2	0	9	1	0	0	9	0	1														3	0	0	0
52	BEL	2	1	0	0	1	0	0	1	1	6	0	48	153	20.5	0	20	97	1	0	0	2020-12-10	2020-12-10	1	3	1	0	1
40	HSN	2	1	1	0	0	0	0	1	1	6	0	39	159	15.4	0	16	92	1	1	1	2020-11-04	2020-11-04	0	3	1	0	1
68	DKN	2	1	0	1	1	0	0	1	1	4														3	0	0	1
23	TUM	2	2	0	0	0	0	0	2	1	7	0	38	158	15.3	0	16	98	1	0	0	2020-11-02	2020-11-02	1	3	1	0	1
39	DKN	2	1	0	0	1	0	0	1	0	1														3	0	0	1
35	BEL	2	1	0	1	1	0	0	1	1	4	0	57	158	23	0	15	95	1	0	0	2020-11-07	2020-12-09	0	3	1	0	1
42	BEL	2	1	0	1	1	0	0	1	1	1														3	0	1	1
15	SMG	2	1	0	0	1	0	0	1	1	1														3	0	0	1
48	BLR	2	1	0	0	1	0	0	1	1	1	0	44	170	15.2	0	18	96	1	0	0	2020-11-06	2020-11-06	1	3	1	0	1
40	BLC	2	1	0	0	1	1	1	1	1	4														3	0	0	1
29	BLU	2	1	0	0	1	0	0	1	1	1														3	0	0	1
29	BGM	2	1	0	1	1	0	0	1	1	1	0	59	166	21.4	0	20	96	1	0	0	2020-11-07	2020-11-10	0	3	1	0	1
19	GLB	3	1	0	0	1	1	1	1	1	4														3	0	0	1
45	BLU	2	1	0	0	0	0	0	1	1	6														3	0	0	1
29	BLC	2	2	0	0	1	0	0	1	1	4														3	0	0	1
27	BEL	2	2	0	0	0	0	0	2	1	7														3	0	0	1
40	DWD	2	1	0	0	1	0	0	1	1	1	1	36	171	12.3	0	24	95	0	1	3	2020-11-04	2020-11-04	1	3	1	0	1
30	BGM	2	2	1	0	1	0	0	1	1	1														3	0	0	1
22	CKM	2	2	0	0	0	0	0	2	1	7	0	38	159	15	0	26	97	1	0	0	2020-11-08	2020-11-08	1	3	1	0	1
49	DKN	2	1	1	0	1	0	0	1	1	4	1	61	178	21.8	0	18	0	1	0	0	2020-11-09	2020-11-11	1	3	1	0	1
45	SMG	2	1	0	0	1	0	0	1	1	1	0	55	170	19	0	23	97	1	0	0	2020-11-17	2020-11-17	0	3	1	0	1
73	TUM	2	1	0	1	1	0	0	1	1	4	1	58	168	20.6	0	24	96	1	0	0	2020-11-07	2020-11-11	1	3	1	0	1
45	GLB	2	2	0	0	1	4	1	1	1	1														3	0	0	1
45	BGM	3	1	0	9	1	1	1	1	1	4														3	0	0	1
40	BGM	2	1	1	9	1	0	0	1	1	1	1	49	169	17.2	0	18	96	1	0	1	2020-10-29	2020-10-29	1	3	1	0	1
30	HSN	2	1	0	0	1	0	0	1	1	1	0	45	168	18	0	98	97	1	0	2	2020-10-26	2020-10-27	1	3	1	0	1
56	BLC	2	2	0	1	1	0	0	1	1	4	0	65	152	28.1	0	21	96	1	0	0	2020-11-04	2020-11-05	1	3	1	0	1
28	DWD	2	2	0	0	1	1	1	1	1	1	1	35	156	15.6	0	24	96	1	0	0	2020-11-04	2020-11-04	1	3	1	0	1
45	DWD	2	2	0	0	1	0	0	1	1	1														3	0	0	1
26	DKN	2	1	1	0	1	1	1	1	0	4														3	0	1	1
48	DKN	2	1	0	1	1	0	0	1	1	4	1	45	168	16	0	20	97	1	0	0	2020-11-04	2020-11-05	1	3	1	0	1
48	BLU	3	1	0	0	1	1	1	1	1	1	0	33	170	11.4	0	44	0	0	1	1	2020-11-10	2020-11-10	1	3	1	0	1
35	BLC	2	2	0	1	1	0	0	1	1	1	0	55	153	23.5	0	18	98	0	0	0	2020-11-05	2020-11-05	1	3	1	1	1
30	DKN	2	2	1	0	0	0	0	1	0	7														3	0	1	1
22	BLU	2	2	0	0	1	0	0	1	1	1	0	45	150	20	0	95	95	1	0	0	2020-11-05	2020-11-06	0	3	1	0	1
75	BGM	2	2	0	0	0	0	0	1	1	6														3	0	0	1
60	BGM	2	1	0	0	0	0	0	1	1	6	0	40	156	16.4	0	20	99	1	1	0	2020-12-07	2020-12-07	1	3	1	0	1
60	GLB	2	1	0	0	0	4	1	1	1	6	0	50	177	16	0	19	98	1	0	0	2020-11-11	2020-12-10	1	3	1	0	1
35	CKM	2	1	0	0	1	0	0	1	1	2														3	0	1	1
30	GLB	2	2	0	0	0	0	0	2	1	7														3	0	0	1
25	SMG	2	1	0	0	1	0	0	1	1	1	0	45	165	16.5	0	22	96	1	0	0	2020-11-11	2020-11-11	0	3	1	0	1
53	BLU	2	1	0	0	0	0	0	2	1	7														3	0	0	1
58	CKM	2	1	0	0	1	0	0	1	1	2	0	61	165	22.4	0	29	96	1	0	1	2020-11-07	2020-11-07	1	3	1	0	1
47	BLU	2	1	0	0	1	0	0	1	1	1														3	0	0	1
25	BEL	1	2	9	9	1	0	0	9	0	4														3	0	0	0
61	BGM	2	1	0	0	1	4	1	1	1	4	0	36	158	14.4	0	24	90	1	1	2	2020-11-12	2020-11-13	1	3	1	0	1
55	CKM	2	1	0	0	1	4	1	1	1	1	0	35	150	15.5	0	27	94	1	0	0	2020-11-05	2020-11-05	1	3	1	0	1
18	BLU	2	1	0	0	0	0	0	2	1	7														3	0	0	1
32	UDU	2	1	1	0	1	0	0	1	1	1	0	54	160	21.1	0	18	98	1	0	0	2020-11-10	2020-11-10	0	3	1	0	1
46	SMG	2	1	0	1	1	0	0	1	0	6	0	45	155	18.8	0	19	97	1	0	0	2020-11-04	2020-11-07	1	3	1	0	1
36	BEL	2	1	1	0	1	0	0	1	1	1	0	53	168	19	0	14	96	1	0	0	2020-11-30	2020-12-09	0	3	1	0	1
84	HSN	2	2	0	0	0	4	1	1	1	6	0	54	154	22.8	0	20	96	1	0	1	2020-11-03	2020-11-04	1	3	1	0	1
21	CKM	2	1	0	0	0	0	0	1	1	6														3	0	0	1
30	TUM	2	1	1	0	1	4	1	1	0	6	0	40	167	14.3	0	22	98	1	0	1	2020-11-04	2020-11-11	1	3	1	0	1
42	DWD	2	1	0	0	0	0	0	2	0	7	0	42	145	21	0	20	94	1	0	0	2020-11-24	2020-11-24	1	3	1	0	1
50	BLC	2	2	0	1	1	0	0	1	1	4														3	0	1	1
50	DWD	2	2	0	1	1	0	0	1	1	1	0	48	155	20	0	22	95	1	0	0	2020-11-09	2020-11-09	1	3	1	0	1
65	DWD	2	2	0	0	1	0	0	1	1	1	0	41	153	17.5	0	20	93	1	0	0	2020-11-09	2020-11-09	1	3	1	0	1
71	BLU	2	1	0	0	1	0	0	1	1	4	1	59	171	20.2	0	12	95	1	0	0	2020-11-04	2020-11-04	0	3	1	0	1
53	TUM	2	2	0	0	1	0	0	2	1	1														3	0	0	1
41	DWD	1	1	0	9	1	0	0	9	0	2														3	0	0	0
66	DWD	2	1	0	1	1	0	0	1	1	2														3	0	0	1
23	BLC	2	1	9	9	1	0	0	1	1	1														3	0	1	1
20	CKM	2	2	0	0	1	0	0	2	1	1														3	0	1	1
60	BGM	2	1	0	0	1	0	0	1	1	4	0	34	165	12.5	1	23	94	1	1	2	2020-11-05	2020-12-09	1	3	1	0	1
40	SMG	2	1	9	9	1	0	0	1	0	1	1	49	171	16.8	0	17	0	1	0	0	2020-11-07	2020-11-07	1	3	1	0	1
74	TUM	2	1	0	0	1	0	0	1	1	1	0	55	154	23.9	0	18	95	1	0	0	2020-11-05	2020-11-06	1	3	1	0	1
40	GLB	2	2	0	0	0	0	0	2	1	7	0	40	150	20	0	99	94	1	0	0	2020-10-20	2020-10-20	1	3	1	0	1
20	DKN	2	2	0	0	0	0	0	2	1	7	1	50	154	21.1	0	20	98	1	0	0	2020-11-04	2020-11-05	1	3	1	0	1
64	GLB	2	1	0	0	0	0	0	1	1	6	0	39	160	15.2	0	99	95	1	0	0	2020-10-20	2020-10-20	1	3	1	0	1
44	DKN	2	1	0	1	1	0	0	1	1	1														3	0	0	1
75	BGM	2	2	0	0	0	0	0	1	1	6														3	0	0	1
38	BLC	1	1	9	9	1	0	0	9	1	1														3	0	1	0
40	HSN	3	1	0	0	1	0	0	1	1	1														3	0	0	1
42	DWD	2	1	0	0	1	0	0	1	1	1														3	0	0	1
45	BLC	2	1	0	0	1	0	0	1	1	1	1	45	158	18	0	23	98	1	0	0	2020-11-30	2020-11-30	1	3	1	1	1
38	CBP	2	1	0	1	1	0	0	1	1	1	0	58	171	19.9	0	19	90	1	0	1	2020-11-20	2020-11-20	0	3	1	0	1
68	BLC	2	1	0	0	1	0	0	1	1	4	0	35	142	17.4	0	19	94	1	0	0	2020-11-05	2020-11-05	1	3	1	0	1
30	BEL	2	1	0	0	1	1	1	1	1	1	0	46	162	17.5	0	23	97	1	0	0	2020-11-06	2020-11-06	1	3	1	0	1
15	BLC	2	1	9	9	1	0	0	2	1	1														3	0	1	1
50	DKN	2	1	0	0	1	0	0	1	1	1														3	0	0	1
55	BEL	2	1	0	0	1	4	1	1	1	4	0	45	166	16.4	0	23	94	1	0	1	2020-11-26	2020-12-06	0	3	1	0	1
43	BLC	2	1	0	0	1	1	1	1	1	4														3	0	1	1
57	DKN	2	2	0	0	0	0	0	2	1	7														3	0	1	1
61	CBP	2	1	0	1	1	0	0	1	0	1	1	56	175	18.3	0	22	95	1	0	0	2020-11-05	2020-11-05	1	3	1	0	1
52	BLC	2	1	0	0	0	0	0	2	1	7	0	72	177	23	0	12	98	1	0	0	2020-11-12	2020-11-12	1	3	1	0	1
27	CBP	2	1	0	0	0	0	0	1	0	6														3	0	0	1
45	BEL	2	1	0	1	1	0	0	1	0	4														3	0	0	1
17	TUM	2	2	0	0	0	0	0	2	1	7	0	70	158	28.1	0	22	94	1	0	0	2020-11-06	2020-11-06	0	3	1	0	1
16	BLC	2	2	0	0	1	0	0	1	1	4														3	0	0	1
57	TUM	2	1	0	0	1	0	0	1	1	4	0	47	167	16.9	0	21	96	1	0	0	2020-11-10	2020-12-09	1	3	1	0	1
25	BLC	2	1	0	0	1	0	0	1	0	4														3	0	0	1
20	BLC	2	1	0	0	1	0	0	1	1	4														3	0	0	1
65	CBP	2	2	0	0	1	0	0	1	1	2	0	37	158	14.8	0	99	0	1	0	0	2020-11-05	2020-11-05	1	3	1	0	1
29	GLB	2	2	0	0	0	0	0	2	1	7														3	0	0	1
55	SMG	2	1	0	0	1	0	0	1	0	1														3	0	1	1
40	BLR	2	2	1	9	0	4	1	1	1	6														3	0	0	1
25	RMG	2	1	0	0	1	4	1	1	1	2	0	43	155	17.9	0	16	98	1	0	0	2020-11-10	2020-11-21	1	3	1	0	1
42	DKN	2	2	0	1	1	0	0	1	1	4														3	0	1	1
48	BEL	2	1	0	1	1	4	1	1	1	1														3	0	0	1
40	UDU	3	2	0	1	1	1	1	1	1	1														3	0	0	1
30	BLR	2	1	0	0	0	0	0	2	1	6	1	61	158	24.4	0	13	94	1	0	0	2020-11-09	2020-11-09	1	3	1	0	1
50	DKN	2	2	0	0	1	0	0	1	1	1	0	37	140	18.8	0	20	99	1	0	0	2020-11-17	2020-11-17	1	3	1	0	1
25	DKN	2	2	0	0	0	0	0	2	0	7	1	43	154	18.1	0	22	99	1	0	0	2020-11-06	2020-11-07	1	3	1	1	1
85	HSN	2	1	0	0	1	0	0	2	1	1														3	0	0	1
38	BLC	2	1	0	0	1	1	1	1	1	4														3	0	0	1
62	GLB	2	2	0	0	1	1	1	1	1	1	0	43	162	16.4	0	99	97	1	0	0	2020-11-17	2020-11-17	1	3	1	0	1
60	BLC	2	1	9	0	1	0	0	1	1	1														3	0	0	1
32	BEL	2	1	0	0	1	1	1	1	1	4	0	36	156	15	0	20	96	1	0	0	2020-11-07	2020-11-12	0	3	1	0	1
45	BEL	2	2	1	0	1	1	1	1	1	1														3	0	0	1
35	TUM	2	2	0	1	1	0	0	1	1	1														3	0	0	1
17	TUM	3	1	0	0	1	0	0	1	1	1														3	0	0	1
70	TUM	2	2	0	0	1	0	0	1	1	1	1	42	146	19.7	0	15	96	1	0	0	2020-11-05	2020-11-06	1	3	1	0	1
42	DKN	2	2	0	0	0	0	0	2	1	7														3	0	0	1
24	BLC	2	1	0	0	1	0	0	1	1	4	0	48	173	16.1	0	18	99	1	0	0	2020-11-09	2020-11-09	1	3	1	0	1
47	BEL	2	2	0	0	1	0	0	1	1	4	0	46	143	22.5	0	19	95	1	0	0	2020-11-06	2020-11-06	1	3	1	0	1
18	GLB	2	2	0	0	1	0	0	1	1	1	0	43	150	21.7	0	99	97	1	0	0	2020-11-09	2020-11-09	1	3	1	0	1
55	BGM	2	2	0	0	1	0	0	1	1	4	0	47	150	21	0	20	98	1	0	0	2020-11-30	2020-12-08	1	3	1	0	1
27	BLU	2	2	0	0	1	0	0	1	1	1	0	53	159	20.9	0	98	98	1	0	0	2020-11-06	2020-11-07	0	3	1	0	1
62	TUM	2	2	0	0	1	0	0	1	1	6	0	34	162	13	0	21	94	1	1	0	2020-11-19	2020-12-09	1	3	1	0	1
57	CBP	2	1	0	0	1	0	0	1	1	1	0	74	169	22	0	16	96	1	0	0	2020-11-27	2020-11-27	0	3	1	0	1
42	BLC	2	1	1	0	1	0	0	1	1	1														3	0	1	1
58	BLC	2	1	0	0	1	0	0	1	0	4														3	0	0	1
42	BLC	2	1	0	1	1	0	0	1	1	1														3	0	1	1
15	BLU	2	2	0	0	1	0	0	1	0	1														3	0	0	1
25	BLC	2	1	0	0	1	2	1	1	0	1	1	47	158	18.8	0	22	99	1	0	0	2020-11-19	2020-11-19	1	3	1	1	1
40	SMG	2	2	0	1	1	0	0	1	1	2	0	45	158	18.4	0	48	96	1	0	0	2020-12-11	2020-12-11	1	3	1	0	1
24	BGM	2	1	0	0	1	0	0	1	1	1	0	50	167	17.9	0	78	99	1	1	0	2020-11-09	2020-11-09	1	3	1	0	1
31	CKM	2	2	0	0	1	0	0	1	1	2	0	41	151	18	0	27	96	1	0	0	2020-11-05	2020-11-05	1	3	1	0	1
44	BEL	2	1	0	0	1	0	0	1	0	4	0	48	146	22.5	0	18	96	1	0	0	2020-11-08	2020-11-08	1	3	1	0	1
20	BLC	3	2	0	0	1	0	0	1	1	1														3	0	1	1
26	BLC	2	1	0	0	1	0	0	2	1	7	0	66	173	22	0	77	95	0	0	0	2020-11-12	2020-11-12	1	3	1	1	1
30	HSN	2	2	0	1	1	0	0	1	1	1														3	0	0	1
65	TUM	4	1	0	9	1	0	0	9	0	1	0	45	162	17.3	0	22	96	1	0	0	2020-11-08	2020-11-08	1	3	1	0	0
63	CKM	2	1	0	1	1	0	0	1	1	2	0	55	150	24.4	0	18	98	1	0	0	2020-11-06	2020-11-06	1	3	1	0	1
38	DKN	2	1	0	1	1	0	0	1	1	1	0	63	163	23.5	0	18	98	1	0	0	2020-11-30	2020-12-01	1	3	1	0	1
42	DKN	2	1	0	1	1	0	0	1	1	6														3	0	0	1
40	HSN	3	2	1	0	1	0	0	1	1	1														3	0	0	1
36	KLR	2	1	0	0	1	4	1	1	1	1	0	39	166	14.1	0	20	94	1	0	1	2020-11-05	2020-11-05	1	3	1	1	1
47	BGM	2	1	1	0	0	0	0	2	0	6	0	92	170	31.8	0	18	97	1	0	1	2020-11-05	2020-11-05	1	3	1	0	1
23	KLR	3	2	0	0	1	0	0	1	1	1	0	45	162	17.1	0	23	96	1	0	1	2020-11-05	2020-11-05	1	3	1	0	1
42	BEL	2	1	0	0	0	0	0	2	1	7														3	0	1	1
38	BLC	2	1	0	0	1	0	0	1	1	1														3	0	0	1
24	BGM	2	1	0	0	1	0	0	1	0	1	0	57	160	22.2	0	23	95	1	0	0	2020-11-05	2020-11-05	1	3	1	0	1
35	BEL	2	1	0	0	1	0	0	1	1	4	1	41	155	17.1	0	25	95	1	1	2	2020-11-17	2020-11-20	0	3	1	0	1
21	KLR	2	1	0	0	1	0	0	1	1	1	1	40	160	15.6	1	26	98	0	1	3	2020-11-05	2020-11-05	1	3	1	0	1
50	SMG	1	1	9	9	1	0	0	9	0	1														3	0	0	0
65	BLC	2	1	0	0	1	0	0	1	1	1														3	0	1	1
37	BLC	2	1	0	0	1	4	1	1	1	1	0	39	158	15.6	0	14	85	1	0	0	2020-11-09	2020-11-09	0	3	1	0	1
33	DKN	2	2	0	0	1	0	0	1	1	1	0	39	156	16	0	18	98	1	0	0	2020-11-13	2020-12-13	0	3	1	0	1
57	DKN	2	2	0	0	1	0	0	2	1	7														3	0	0	1
45	RMG	2	2	0	1	1	0	0	1	1	1														3	0	0	1
35	BLR	2	1	0	9	1	0	0	1	1	4	0	50	123	33.3	0	26	97	1	0	0	2020-11-19	2020-11-19	1	3	1	1	1
46	BGM	2	2	0	1	1	0	0	1	1	4	0	64	162	24.4	0	22	97	1	0	1	2020-11-07	2020-12-08	1	3	1	0	1
48	BGM	2	1	0	1	0	0	0	1	1	6	0	54	165	19.8	0	20	97	1	0	0	2020-11-06	2020-11-06	1	3	1	0	1
45	BLU	4	1	9	9	1	4	1	9	0	4														3	0	0	0
35	BLC	2	1	1	9	1	0	0	2	0	1	0	77	178	24.3	0	18	96	1	0	0	2020-11-27	2020-11-27	1	3	1	1	1
60	HSN	2	1	0	0	0	0	0	2	1	7														3	0	0	1
34	BGM	2	1	0	0	1	1	1	1	1	4	0	43	170	14.9	0	17	98	1	0	0	2020-11-09	2020-11-09	1	3	1	0	1
37	BLC	2	2	0	0	0	0	0	2	1	7														3	0	0	1
45	BLC	2	1	0	1	1	0	0	1	1	1														3	0	0	1
37	TUM	2	2	0	0	0	0	0	2	1	6	0	73	164	27.2	0	20	98	1	0	0	2020-10-27	2020-12-09	1	3	1	0	1
45	TUM	2	1	0	1	1	0	0	1	1	1	0	49	159	19.6	0	21	97	1	0	0	2020-11-08	2020-11-09	1	3	1	0	1
38	BEL	3	2	0	0	1	0	0	1	0	4														3	0	0	1
50	CBP	2	1	0	0	1	0	0	1	1	1	0	47	173	16	0	16	96	1	0	0	2020-11-27	2020-11-27	0	3	1	0	1
34	HSN	2	1	0	0	1	0	0	1	0	1														3	0	0	1
35	BLR	2	2	0	0	0	0	0	2	1	7	0	52	155	23.1	0	26	97	1	0	0	2020-11-17	2020-11-17	1	3	1	1	1
53	BGM	2	2	9	9	1	0	0	1	1	1	0	37	148	17.1	1	17	94	1	1	0	2020-11-05	2020-11-05	1	3	1	0	1
30	BLC	2	1	0	0	0	0	0	2	1	7														3	0	1	1
32	BGM	2	1	0	0	1	0	0	1	1	4	0	45	167	16.1	0	20	97	1	0	0	2020-11-09	2020-11-09	1	3	1	0	1
46	BLR	2	2	0	0	0	0	0	2	1	7														3	0	0	1
20	TUM	3	2	0	0	1	1	1	1	1	4	0	29	139	15	0	20	96	1	0	0	2020-11-05	2020-11-09	1	3	1	0	1
29	BLC	2	1	0	0	0	0	0	2	1	7														3	0	1	1
33	BLC	2	1	1	0	1	0	0	2	1	5														3	0	0	1
55	DKN	2	1	0	0	1	4	1	1	1	4														3	0	1	1
20	BLC	2	1	0	0	1	4	1	1	1	4														3	0	0	1
40	RMG	4	2	9	9	1	0	0	9	0	2														3	0	0	0
27	CBP	2	1	0	9	1	0	0	1	0	1	0	41	176	13.2	0	22	94	1	1	0	2020-11-07	2020-11-07	1	3	1	0	1
45	BGM	2	1	0	0	1	0	0	1	1	4	0	34	168	12	0	26	96	1	1	1	2020-11-05	2020-11-05	1	3	1	0	1
61	CBP	2	1	0	1	1	0	0	2	1	1	0	66	169	23.1	0	22	97	1	0	0	2020-11-06	2020-11-06	1	3	1	0	1
70	RMG	2	2	9	9	1	0	0	1	1	1	1	45	155	18.8	1	17	94	1	0	0	2020-11-11	2020-11-11	1	3	1	0	1
62	BLU	2	1	0	0	0	0	0	1	1	6														3	0	0	1
53	TUM	2	1	0	1	1	0	0	1	1	4														3	0	0	1
34	BGM	3	2	0	0	1	1	1	1	1	1														3	0	0	1
56	DKN	2	1	0	0	1	0	0	1	1	1	0	48	147	22.2	0	23	98	1	0	0	2020-11-15	2020-11-15	1	3	1	1	1
60	BGM	2	2	0	0	1	0	0	1	1	2	0	65	158	26	0	20	97	1	0	0	2020-11-06	2020-11-06	1	3	1	0	1
66	TUM	2	1	0	0	0	0	0	2	1	6	0	45	152	19.5	0	42	95	0	1	1	2020-11-06	2020-12-09	1	3	1	0	1
26	BGM	2	1	9	9	1	1	1	1	0	4	0	45	147	20.8	0	20	99	1	0	0	2020-11-07	2020-12-09	1	3	1	0	1
25	BLC	2	2	0	0	1	4	1	1	1	4	0	35	155	14.6	0	19	96	1	1	0	2020-11-10	2020-12-01	1	3	1	0	1
19	SMG	2	2	0	0	1	0	0	1	1	2	0	40	153	17.1	0	22	0	1	0	0	2020-11-07	2020-11-07	1	3	1	0	1
32	BGM	3	1	1	0	1	1	1	1	1	2	0	46	165	16.9	0	22	98	1	0	0	2020-11-20	2020-11-20	1	3	1	0	1
19	BLC	2	1	0	0	1	0	0	1	1	4	0	47	161	18.1	0	17	99	1	0	0	2020-11-05	2020-11-05	1	3	1	0	1
45	BEL	2	1	0	9	0	0	0	2	1	7	0	44	148	20.1	0	23	97	1	0	0	2020-11-26	2020-11-26	1	3	1	0	1
80	BLC	2	1	0	0	1	0	0	1	1	4														3	0	1	1
57	DKN	2	2	0	0	0	0	0	2	1	7	0	62	162	15	0	23	98	0	0	0	2020-11-07	2020-11-08	1	3	1	1	1
26	DWD	2	1	0	0	1	0	0	1	1	1	0	38	166	13.8	0	24	96	1	1	1	2020-11-06	2020-11-06	1	3	1	0	1
55	BLC	2	2	0	0	1	0	0	1	1	4														3	0	0	1
15	DWD	2	2	0	0	1	0	0	1	0	2														3	0	0	1
18	BLC	2	2	0	1	1	0	0	1	1	4														3	0	1	1
34	SMG	2	2	0	0	0	0	0	2	1	7	0	64	155	26.7	0	16	0	1	0	0	2020-11-20	2020-11-22	1	3	1	1	1
20	BEL	2	2	0	0	1	0	0	1	1	4	0	34	138	17.9	0	18	97	1	0	0	2020-11-07	2020-11-07	1	3	1	0	1
65	SMG	2	1	0	0	0	0	0	2	1	7														3	0	0	1
48	KLR	2	1	0	1	1	0	0	1	1	2	1	59	160	22.9	0	24	97	1	0	1	2020-11-07	2020-11-07	1	3	1	0	1
65	BEL	3	1	0	1	1	0	0	1	1	4														3	0	0	1
22	HSN	2	1	0	0	1	0	0	1	0	1														3	0	0	1
65	BGM	2	1	0	0	1	0	0	1	1	1	0	55	167	19.7	0	17	96	1	0	1	2020-11-06	2020-11-06	1	3	1	0	1
25	BGM	2	2	0	0	1	0	0	1	1	4	0	39	162	14.9	0	19	98	1	0	1	2020-11-17	2020-11-17	1	3	1	0	1
38	DWD	2	1	0	0	0	0	0	2	1	7	1	50	165	18.4	0	24	95	1	0	0	2020-11-06	2020-11-06	1	3	1	1	1
60	BEL	2	2	0	0	0	0	0	2	1	7														3	0	1	1
60	DWD	2	2	0	1	1	1	1	1	1	1	0	46	152	19.9	0	25	95	1	0	0	2020-11-26	2020-11-26	1	3	1	0	1
40	HSN	2	1	9	9	1	0	0	1	1	1														3	0	0	1
54	RMG	2	1	0	0	1	1	1	1	1	1														3	0	1	1
61	CBP	2	1	9	0	1	0	0	1	1	1														3	0	0	1
45	BEL	2	1	0	0	1	0	0	1	1	4														3	0	0	1
69	BLU	2	1	0	0	0	0	0	2	1	7														3	0	0	1
42	HSN	2	1	0	0	1	0	0	1	1	1														3	0	0	1
30	BGM	2	1	1	0	1	2	1	1	1	1														3	0	0	1
40	CKM	2	1	1	0	1	4	1	1	1	1														3	0	0	1
63	BGM	2	1	0	0	1	0	0	1	1	4														3	0	0	1
29	BGM	2	2	0	0	1	0	0	1	0	1	0	45	157	18	0	99	99	1	1	0	2020-11-09	2020-11-09	1	3	1	0	1
27	RMG	2	1	0	9	1	4	1	2	1	1														3	0	0	1
35	HSN	2	1	0	0	1	0	0	1	1	1														3	0	0	1
36	DKN	2	1	0	0	0	0	0	2	1	7														3	0	1	1
33	DWD	2	1	0	0	0	0	0	2	1	7	0	40	155	16.6	0	30	92	0	1	4	2020-11-08	2020-11-08	1	3	1	0	1
63	CBP	2	1	0	9	0	0	0	1	1	6	0	46	172	14.2	0	99	0	1	0	0	2020-11-06	2020-11-06	1	3	1	0	1
55	BLC	2	1	1	0	0	0	0	1	0	6														3	0	0	1
59	GLB	2	1	0	0	1	0	0	1	1	1														3	0	0	1
50	GLB	2	1	0	1	1	0	0	1	1	1	0	55	158	22	0	99	98	1	0	0	2020-11-09	2020-11-30	1	3	1	0	1
65	TUM	2	1	0	9	1	1	1	1	0	1														3	0	0	1
58	BEL	2	2	0	0	0	0	0	2	1	7	0	80	145	38	0	22	99	1	0	0	2020-11-07	2020-11-11	0	3	1	0	1
70	CBP	2	2	0	9	0	0	0	2	0	6	0	32	149	14.6	0	22	98	0	1	3	2020-11-06	2020-11-06	1	3	1	0	1
44	BLC	2	1	1	0	0	0	0	2	0	7														3	0	0	1
35	TUM	2	1	1	0	0	4	1	1	1	6	0	40	150	17.8	0	18	99	1	0	1	2020-11-06	2020-11-11	1	3	1	0	1
32	BEL	2	1	0	9	1	4	1	1	1	4	0	40	156	16.4	0	20	98	1	0	0	2020-11-09	2020-11-28	1	3	1	0	1
65	GLB	4	2	9	9	1	0	0	9	0	1														3	0	0	0
40	BGM	2	1	0	0	1	0	0	1	0	4	0	32	170	11	0	88	98	1	1	1	2020-11-09	2020-11-09	1	3	1	0	1
61	BGM	2	1	0	0	1	4	1	1	0	4	0	42	163	15.8	0	22	96	1	0	0	2020-11-06	2020-11-18	1	3	1	0	1
28	SMG	2	1	0	0	1	1	1	1	1	1	1	32	170	11.1	0	17	0	1	1	2	2020-11-10	2020-11-10	1	3	1	0	1
45	BGM	2	1	0	0	0	0	0	1	1	6	0	51	175	16.8	0	23	96	1	0	1	2020-11-10	2020-11-10	1	3	1	0	1
40	TUM	2	1	1	1	1	0	0	1	1	1	1	61	178	19.6	0	20	96	1	0	1	2020-11-09	2020-11-27	1	3	1	0	1
22	BGM	2	1	0	0	1	0	0	1	1	4	0	43	153	18.7	0	22	98	1	0	0	2020-11-07	2020-11-07	1	3	1	0	1
25	BLU	2	2	0	0	0	0	0	2	1	7														3	0	0	1
60	UDU	2	1	0	0	0	0	0	2	1	7	1	35	158	14.1	0	32	96	1	1	3	2020-11-06	2020-11-06	0	3	1	0	1
46	BGM	2	1	0	0	1	0	0	1	0	1	0	37	153	16	0	27	96	1	1	1	2020-11-12	2020-11-15	1	3	1	0	1
46	BLC	2	1	9	9	1	0	0	1	0	1														3	0	0	1
65	BLR	1	2	9	9	1	0	0	9	0	2														3	0	0	0
60	UDU	2	1	0	0	1	1	1	1	1	1	0	42	167	15.1	0	18	98	1	0	0	2020-11-19	2020-11-24	0	3	1	0	1
26	HSN	2	1	0	0	1	0	0	1	1	1														3	0	0	1
75	RMG	2	1	0	0	1	0	0	1	1	1	0	58	165	21.3	0	18	97	1	0	0	2020-11-11	2020-11-11	1	3	1	0	1
55	TUM	2	1	0	1	1	0	0	1	1	1														3	0	0	1
35	CBP	2	1	0	1	1	0	0	1	1	1	0	43	168	15.2	0	19	94	0	0	0	2020-11-23	2020-11-23	0	3	1	0	1
51	DWD	2	2	0	0	1	0	0	1	1	1	1	40	150	17.8	0	22	93	1	0	0	2020-11-27	2020-11-27	1	3	1	1	1
16	BLC	2	2	0	0	1	0	0	2	1	1														3	0	0	1
55	TUM	2	1	0	0	1	0	0	1	1	1														3	0	0	1
30	UDU	2	1	0	0	0	0	0	2	1	7	1	76	166	27.9	0	20	98	1	0	0	2020-11-06	2020-11-06	0	3	1	0	1
41	DWD	2	2	0	0	1	0	0	2	1	1														3	0	1	1
60	SMG	2	2	1	0	1	0	0	1	1	1														3	0	0	1
27	DWD	2	2	0	0	0	0	0	2	1	7	0	32	140	16.3	0	22	95	0	0	0	2020-11-26	2020-11-26	1	3	1	0	1
57	DWD	2	1	0	0	0	0	0	2	1	7	0	45	161	17.4	0	18	98	1	0	0	2020-11-07	2020-11-07	1	3	1	1	1
60	CKM	2	1	0	1	1	0	0	1	0	2	0	49	170	17	0	27	97	1	0	1	2020-11-07	2020-11-07	1	3	1	0	1
46	BEL	2	1	0	1	1	0	0	1	0	4	0	47	152	20	0	21	96	1	0	0	2020-11-07	2020-12-10	1	3	1	1	1
38	DKN	2	1	1	0	1	4	1	1	1	1														3	0	0	1
63	BLC	2	1	0	1	1	0	0	1	1	4														3	0	1	1
45	BEL	2	2	0	1	1	0	0	1	1	6	0	42	160	16.4	0	28	98	1	1	2	2020-11-07	2020-11-07	1	3	1	0	1
48	BLR	2	1	0	1	1	0	0	1	1	1	0	37	152	20	0	16	94	1	0	0	2020-11-07	2020-11-09	1	3	1	0	1
35	RMG	2	1	0	0	1	4	1	1	1	1	0	34	174	11.2	0	32	80	1	0	0	2020-11-10	2020-11-10	1	3	1	0	1
55	BLC	2	2	9	9	1	0	0	1	1	1														3	0	1	1
32	BEL	2	1	0	0	1	0	0	1	1	4	0	34	142	16.9	0	19	96	1	0	0	2020-11-20	2020-11-20	1	3	1	0	1
42	DKN	2	1	0	0	1	0	0	1	0	1	0	46	169	16.1	0	26	96	1	0	0	2020-11-13	2020-11-18	1	3	1	0	1
53	DKN	2	1	0	1	1	0	0	1	1	1	0	54	152	23.4	0	24	97	1	0	0	2020-11-07	2020-11-18	1	3	1	0	1
59	CKM	2	2	0	0	1	0	0	1	1	2	0	39	145	18.6	0	18	91	1	0	1	2020-11-10	2020-11-10	1	3	1	0	1
41	DWD	2	2	1	0	1	0	0	1	0	1														3	0	1	1
48	DWD	2	2	1	0	1	0	0	1	1	1														3	0	0	1
40	DWD	2	1	1	0	1	0	0	1	1	1	0	45	152	19.5	0	22	95	1	0	0	2020-11-13	2020-11-13	1	3	1	0	1
50	BLC	3	1	0	1	1	0	0	1	1	1														3	0	0	1
17	BLC	2	1	0	0	1	0	0	1	1	1														3	0	1	1
53	BGM	2	1	0	9	1	0	0	1	0	4														3	0	0	1
40	BLC	2	1	0	0	1	4	1	1	1	1														3	0	1	1
57	BLC	2	1	0	1	1	0	0	1	1	4														3	0	0	1
95	RMG	2	1	0	0	1	0	0	1	0	1														3	0	0	1
60	RMG	3	1	0	0	1	0	0	1	0	1	0	30	151	13.2	1	27	97	1	1	1	2020-11-11	2020-11-11	1	3	1	0	1
55	BEL	2	2	0	1	1	0	0	1	1	4	1	43	168	15.3	0	19	96	1	1	0	2020-11-10	2020-11-10	1	3	1	0	1
40	DWD	2	2	0	0	1	1	1	1	1	1	1	45	157	18.3	0	24	96	1	0	0	2020-11-08	2020-11-08	1	3	1	0	1
22	DWD	2	2	0	0	1	0	0	1	1	1	0	25	148	11.9	0	20	94	1	0	0	2020-11-13	2020-11-13	1	3	1	0	1
45	BEL	2	1	0	9	1	0	0	1	1	1	0	35	146	16.4	0	24	96	1	0	0	2020-11-26	2020-11-26	1	3	1	0	1
56	DKN	2	1	0	1	1	0	0	1	1	1	0	49	167	17.6	0	23	98	1	1	0	2020-11-19	2020-11-20	1	3	1	0	1
35	GLB	2	2	0	9	1	0	0	1	1	1														3	0	0	1
50	BEL	2	1	0	9	1	0	0	1	1	4	0	45	157	18.9	0	22	97	1	0	0	2020-12-09	2020-12-09	0	3	1	0	1
32	DWD	2	1	1	0	0	0	0	2	1	7	1	40	158	16	0	20	98	0	1	2	2020-11-10	2020-11-10	1	3	1	0	1
55	DKN	2	1	0	0	1	4	1	1	1	1														3	0	1	1
29	BLC	2	1	0	0	0	0	0	2	1	7														3	0	1	1
34	BEL	2	1	0	0	0	3	1	1	1	6														3	0	0	1
16	BLC	2	2	0	0	1	0	0	2	1	1	0	52	156	21	0	18	96	1	0	0	2020-11-27	2020-11-27	1	3	1	0	1
30	BEL	2	1	0	9	0	0	0	1	0	6	0	42	152	19.2	0	20	95	1	0	0	2020-12-09	2020-12-09	0	3	1	0	1
47	BGM	2	2	1	0	1	0	0	1	1	2	0	50	168	17.7	0	21	98	1	0	0	2020-11-11	2020-11-11	1	3	1	0	1
25	BLU	2	2	0	0	0	0	0	2	1	7	1	40	154	16.9	0	22	95	1	0	0	2020-11-27	2020-11-27	1	3	1	0	1
55	GLB	2	1	0	0	1	0	0	1	0	1	0	42	156	17.3	0	99	95	1	0	0	2020-11-07	2020-11-07	1	3	1	0	1
55	SMG	2	1	0	0	1	0	0	1	1	1	0	45	165	16.5	0	16	0	1	0	0	2020-11-29	2020-11-29	1	3	1	0	1
20	BLC	2	2	9	0	0	0	0	2	1	7														3	0	0	1
28	DWD	2	1	9	0	0	0	0	2	1	7	1	62	170	21.5	0	24	96	1	0	0	2020-11-08	2020-11-08	1	3	1	0	1
65	BGM	3	1	0	0	1	0	0	1	1	1	0	61	165	22.4	0	18	98	1	0	0	2020-11-09	2020-11-09	1	3	1	0	1
34	GLB	2	1	0	0	1	0	0	1	1	1	0	51	151	22.4	0	99	94	1	0	0	2020-11-11	2020-11-11	1	3	1	0	1
21	BGM	2	2	0	0	1	0	0	1	1	4	0	35	153	15	0	16	95	1	0	1	2020-11-07	2020-12-07	0	3	1	0	1
67	CKM	2	1	9	9	1	0	0	1	0	1	0	45	164	16.8	0	23	97	1	0	0	2020-11-10	2020-11-10	1	3	1	0	1
49	TUM	2	1	1	0	0	0	0	2	1	7	0	55	170	19	0	20	96	1	0	0	2020-11-09	2020-11-20	1	3	1	0	1
22	BLC	2	1	0	0	0	0	0	2	1	7														3	0	0	1
45	TUM	2	1	1	1	0	0	0	2	1	7	0	52	164	19.3	0	20	99	1	0	1	2020-11-07	2020-11-11	1	3	1	0	1
64	TUM	2	1	0	1	1	0	0	1	1	1	0	63	170	21.8	0	16	98	1	0	0	2020-11-07	2020-11-07	1	3	1	0	1
70	DWD	2	1	0	0	0	0	0	1	1	7	0	55	168	19.5	0	26	95	1	0	0	2020-11-26	2020-11-26	1	3	1	0	1
56	SMG	2	1	0	0	1	0	0	1	1	1	0	38	156	16.2	0	16	97	1	0	0	2020-11-19	2020-11-19	0	3	1	0	1
26	BLU	2	1	0	0	1	0	0	1	1	4														3	0	1	1
58	BEL	2	1	0	0	1	0	0	1	1	4														3	0	1	1
30	BGM	2	1	0	9	0	0	0	1	1	7	0	55	167	19.7	0	87	99	1	1	0	2020-11-27	2020-11-27	1	3	1	0	1
60	TUM	2	1	0	1	1	0	0	1	1	2	0	51	171	17.5	0	72	92	0	0	0	2020-11-09	2020-11-11	1	3	1	0	1
53	BGM	2	1	0	0	0	0	0	2	0	6														3	0	0	1
40	BLU	2	1	0	0	1	0	0	1	1	1														3	0	0	1
30	CBP	2	1	1	0	1	0	0	1	1	1														3	0	0	1
45	CBP	2	1	1	0	0	0	0	1	0	7	0	50	164	18.5	0	24	98	1	0	0	2020-11-17	2020-11-17	1	3	1	0	1
40	TUM	2	1	0	0	1	0	0	1	1	6														3	0	0	1
76	BLC	3	1	0	0	1	0	0	1	1	4														3	0	0	1
40	DWD	2	2	0	0	1	0	0	1	1	6														3	0	0	1
64	UDU	2	1	0	1	1	0	0	1	1	4														3	0	1	1
40	BGM	2	1	9	9	1	0	0	1	0	4	0	45	160	17.6	0	17	97	1	0	0	2020-11-23	2020-12-07	0	3	1	0	1
45	DKN	2	1	0	1	1	4	1	1	1	4														3	0	0	1
58	BGM	2	1	1	1	1	0	0	1	1	4	0	59	159	23.3	0	18	96	1	0	0	2020-11-21	2020-11-21	1	3	1	0	1
69	BGM	2	1	0	0	1	0	0	1	1	4	0	60	157	24.3	0	16	95	1	0	0	2020-11-13	2020-11-13	1	3	1	0	1
80	KLR	2	1	0	0	1	0	0	1	1	1	0	57	162	21.7	0	23	94	0	1	2	2020-11-09	2020-11-09	1	3	1	0	1
22	DKN	2	2	0	0	1	0	0	1	1	4														3	0	0	1
28	TUM	2	2	0	0	1	1	1	1	1	4	0	41	172	17.8	0	19	96	1	0	0	2020-11-25	2020-12-09	1	3	1	0	1
65	BLR	2	1	0	9	1	0	0	1	0	1														3	0	0	1
74	BLC	3	1	0	1	1	0	0	1	1	4														3	0	0	1
65	GLB	2	1	9	9	0	4	1	1	0	6														3	0	0	1
25	BLR	2	2	0	0	0	0	0	2	1	6	0	39	150	17.3	0	14	95	1	0	0	2020-11-07	2020-11-09	1	3	1	0	1
19	DWD	2	2	0	0	1	4	1	1	0	2														3	0	0	1
62	BLU	2	1	0	1	1	0	0	1	1	1														3	0	0	1
38	BEL	2	1	0	1	1	0	0	1	1	4	0	36	158	14.4	0	23	98	1	0	0	2020-11-09	2020-11-09	1	3	1	0	1
45	BLR	4	1	0	9	1	0	0	9	0	2														3	0	0	0
25	BLR	2	2	0	0	1	0	0	2	1	1	0	50	146	23.5	0	14	94	1	0	0	2020-11-10	2020-11-11	1	3	1	0	1
29	DWD	2	2	0	0	0	0	0	2	1	7	0	42	150	18.7	0	25	94	1	0	0	2020-11-26	2020-11-26	1	3	1	0	1
20	BLR	2	2	0	0	1	0	0	1	0	1	0	37	152	20	0	16	94	1	0	0	2020-11-07	2020-11-09	1	3	1	0	1
28	BLC	2	2	0	0	1	0	0	2	0	1														3	0	0	1
80	DWD	2	1	0	0	0	0	0	2	0	7	1	60	175	19.6	0	24	93	1	0	0	2020-11-08	2020-11-08	1	3	1	0	1
45	KLR	2	2	0	0	1	0	0	1	1	1	1	56	156	23.3	0	29	96	1	1	2	2020-11-07	2020-11-07	1	3	1	0	1
25	DWD	2	1	0	0	1	0	0	1	1	1	1	45	177	14.4	0	24	97	1	0	0	2020-11-08	2020-11-08	1	3	1	0	1
45	BGM	2	1	0	0	0	0	0	1	1	6	0	35	158	14	0	15	96	1	0	1	2020-11-07	2020-12-07	0	3	1	0	1
48	BGM	4	1	0	9	1	4	1	9	0	1														3	0	0	0
29	TUM	2	1	0	0	1	0	0	1	1	2	0	75	173	25.1	0	75	95	0	0	0	2020-11-11	2020-11-11	1	3	1	0	1
38	CBP	2	1	1	0	0	0	0	2	1	7	1	49	163	18.4	0	22	99	1	0	0	2020-11-09	2020-11-09	1	3	1	0	1
65	BLU	1	1	9	9	1	0	0	9	0	1														3	0	0	0
40	KLR	2	1	0	0	1	0	0	1	1	2	0	42	170	14.5	0	48	99	1	1	1	2020-11-09	2020-11-09	1	3	1	0	1
35	GLB	1	2	9	9	1	0	0	9	0	1														3	0	0	0
55	BLC	2	1	0	1	1	0	0	1	1	4	0	69	169	24.2	0	18	98	1	0	0	2020-11-09	2020-11-22	1	3	1	0	1
33	KLR	3	1	1	0	0	0	0	2	1	7	0	55	166	20	0	23	97	1	0	1	2020-11-13	2020-11-13	1	3	1	0	1
55	GLB	1	2	9	9	1	0	0	9	0	1														3	0	0	0
37	DKN	3	1	0	0	0	1	1	1	1	6														3	0	0	1
65	BGM	2	1	0	0	1	0	0	1	1	1														3	0	0	1
38	BEL	2	2	0	0	1	0	0	1	1	1	0	41	158	16.5	0	29	96	1	1	0	2020-11-11	2020-11-11	1	3	1	0	1
20	GLB	2	1	0	0	1	0	0	1	0	4	0	47	159	18.6	0	74	95	1	0	0	2020-11-19	2020-11-20	1	3	1	0	1
68	BEL	2	1	0	1	1	0	0	1	1	4														3	0	0	1
36	BLC	2	2	0	0	1	0	0	1	1	4	0	50	162	19.1	0	22	98	1	0	0	2020-11-10	2020-11-10	1	3	1	0	1
58	BLC	2	1	0	0	1	0	0	1	1	1														3	0	1	1
71	BGM	2	1	0	0	1	0	0	1	0	1	1	48	168	17.1	0	20	95	1	1	1	2020-11-11	2020-11-11	1	3	1	0	1
42	SMG	2	1	0	1	1	0	0	1	1	1	0	64	175	20.9	0	22	96	1	0	0	2020-11-19	2020-11-19	0	3	1	0	1
17	BLC	2	2	0	0	1	0	0	1	1	4	0	35	155	18.7	0	17	96	1	0	1	2020-11-10	2020-11-10	1	3	1	0	1
21	DKN	2	1	0	0	1	0	0	1	1	4														3	0	0	1
45	BLC	2	1	1	0	0	0	0	1	1	6														3	0	0	1
48	GLB	1	1	0	9	1	0	0	9	0	1														3	0	0	0
39	UDU	2	1	0	1	1	0	0	1	1	1	0	58	160	22.6	0	26	97	0	0	0	2020-11-12	2020-11-12	0	3	1	0	1
70	BEL	2	1	0	0	1	0	0	1	1	4														3	0	0	1
22	DWD	2	2	0	0	1	0	0	1	1	1	0	35	168	12.4	0	24	95	1	1	0	2020-11-09	2020-11-09	1	3	1	0	1
50	TUM	2	1	1	0	1	0	0	2	1	7	1	58	170	20.1	0	20	0	0	1	4	2020-11-11	2020-11-20	1	3	1	0	1
61	BGM	2	1	0	0	0	0	0	1	1	6	0	45	153	19.2	0	26	96	1	1	1	2020-11-09	2020-11-09	1	3	1	0	1
55	TUM	2	2	0	0	1	0	0	1	1	2														3	0	0	1
62	DKN	2	1	0	0	1	0	0	1	1	1														3	0	0	1
61	DKN	2	1	0	0	0	0	0	2	1	7														3	0	0	1
60	CBP	3	1	0	0	1	2	1	1	1	1	1	44	167	15.7	0	26	92	1	1	0	2020-11-09	2020-11-09	1	3	1	1	1
56	BLU	2	1	0	0	1	0	0	1	1	1														3	0	0	1
45	CBP	3	1	0	1	1	0	0	1	1	6	0	44	164	16	0	14	97	1	1	1	2020-11-09	2020-11-09	0	3	1	0	1
65	BLC	2	2	0	1	1	0	0	1	1	4														3	0	1	1
50	BLC	2	1	0	0	0	0	0	2	1	7														3	0	0	1
50	BLC	2	1	0	1	1	0	0	1	1	4														3	0	0	1
21	GLB	2	1	0	0	1	0	0	1	1	1														3	0	1	1
48	BGM	2	2	1	0	0	0	0	1	1	6	1	45	160	17.6	0	18	96	0	0	1	2020-11-07	2020-11-07	1	3	1	0	1
45	BLC	2	2	0	1	1	0	0	1	1	4	0	37	141	18.7	0	21	98	1	0	0	2020-11-13	2020-11-13	1	3	1	0	1
25	BEL	2	2	0	0	1	0	0	1	0	1	0	31	134	17.3	0	17	98	1	0	0	2020-11-24	2020-11-24	1	3	1	0	1
50	GLB	2	1	0	0	0	0	0	1	1	6	0	50	165	20.1	0	90	98	1	0	0	2020-11-30	2020-12-10	1	3	1	0	1
57	BLC	2	1	0	0	0	4	1	2	1	7														3	0	0	1
49	DKN	2	1	0	1	1	0	0	1	1	1	0	50	188	14.1	1	18	99	1	0	0	2020-11-20	2020-11-25	1	3	1	0	1
61	DKN	2	2	0	1	0	0	0	2	1	7														3	0	1	1
70	BLC	2	2	0	0	0	0	0	1	1	6														3	0	1	1
21	GLB	2	2	0	0	0	0	0	1	1	6	0	38	153	17.6	0	95	95	1	0	0	2020-11-30	2020-12-10	1	3	1	0	1
16	BLC	2	2	0	0	1	0	0	1	1	4														3	0	0	1
42	HSN	2	1	0	0	1	4	1	1	0	1														3	0	0	1
26	BGM	2	2	0	0	1	0	0	1	1	6														3	0	0	1
75	CKM	2	1	0	0	1	0	0	1	1	2														3	0	0	1
52	BLC	4	1	9	9	1	0	0	9	0	1														3	0	0	0
28	KLR	2	1	0	0	1	0	0	1	0	1	0	44	170	15.2	0	25	98	1	0	0	2020-11-10	2020-11-10	1	3	1	0	1
60	CKM	2	1	0	0	1	0	0	1	1	2	1	34	164	12.6	0	28	97	0	1	3	2020-11-11	2020-11-11	1	3	1	0	1
63	UDU	2	2	0	9	1	0	0	1	1	1														3	0	0	1
54	TUM	2	2	0	0	0	0	0	2	1	7	0	82	160	32	0	23	98	1	0	0	2020-11-10	2020-11-10	1	3	1	0	1
31	TUM	2	1	0	0	1	0	0	1	1	1	0	70	158	28.1	0	22	96	1	1	0	2020-11-12	2020-12-09	1	3	1	0	1
61	BLC	2	1	0	0	1	1	1	1	1	1														3	0	0	1
30	BEL	2	1	0	0	1	0	0	1	1	2														3	0	0	1
57	BLR	2	1	0	1	0	0	0	2	1	7	0	65	160	25.4	0	20	96	0	1	2	2020-11-09	2020-11-09	1	3	1	0	1
54	BLC	2	1	0	0	1	0	0	1	1	1	0	65	166	23.6	0	21	95	1	0	0	2020-11-30	2020-12-06	0	3	1	1	1
35	SMG	2	1	0	0	1	0	0	1	1	1	0	55	171	18.9	0	18	98	1	0	0	2020-11-13	2020-11-13	0	3	1	0	1
66	BEL	2	1	0	0	1	0	0	1	1	1	0	69	173	23.1	0	95	95	1	0	1	2020-12-10	2020-12-10	1	3	1	0	1
19	BLR	2	1	0	0	1	0	0	1	0	2	0	48	164	17.8	0	99	0	1	0	0	2020-11-12	2020-11-17	1	3	1	0	1
50	DKN	2	2	0	0	1	1	1	1	1	1														3	0	0	1
18	BGM	2	2	0	0	1	0	0	1	1	1	0	45	158	18	0	17	97	1	0	0	2020-11-21	2020-11-21	1	3	1	0	1
56	RMG	1	2	0	9	1	0	0	9	0	1														3	0	0	0
70	KLR	2	1	0	0	0	0	0	2	1	6	0	65	168	23	0	18	97	1	0	0	2020-11-12	2020-11-12	1	3	1	0	1
34	BLC	2	1	0	0	1	1	1	1	1	4	0	42	168	15	0	22	96	1	0	0	2020-11-17	2020-11-18	1	3	1	0	1
26	DKN	2	1	0	0	1	0	0	1	1	4	1	49	171	20.7	0	18	0	1	0	0	2020-11-10	2020-11-11	1	3	1	1	1
32	CBP	2	2	1	0	0	0	0	2	1	7	0	48	164	17.8	0	24	98	1	0	0	2020-12-02	2020-12-02	1	3	1	0	1
24	BLC	2	1	0	0	1	0	0	1	1	4														3	0	0	1
25	HSN	2	1	0	0	1	0	0	1	1	6														3	0	0	1
68	BLC	2	1	1	0	1	0	0	1	1	4														3	0	0	1
64	BLC	2	1	0	0	1	1	1	1	1	4														3	0	0	1
40	DWD	2	2	0	0	0	0	0	2	1	7														3	0	1	1
18	BLC	2	2	0	0	0	0	0	2	1	7														3	0	1	1
56	CBP	2	1	0	0	0	0	0	2	1	7	0	45	160	15	0	16	96	0	0	0	2020-11-09	2020-12-09	0	3	1	0	1
36	BGM	3	1	0	0	1	1	1	1	1	1	0	56	165	20.6	0	24	93	1	0	0	2020-11-24	2020-11-24	1	3	1	0	1
28	GLB	2	2	0	1	1	4	1	1	1	4	0	27	148	12.3	0	99	94	1	1	1	2020-11-11	2020-11-11	1	3	1	0	1
50	TUM	2	2	0	0	1	0	0	1	0	4	0	45	145	21.4	0	20	96	1	0	0	2020-11-13	2020-12-09	1	3	1	0	1
70	CBP	2	1	0	0	0	4	1	1	1	6	0	42	167	99.9	0	99	0	1	0	0	2020-11-09	2020-11-09	1	3	1	0	1
38	TUM	2	1	0	0	1	1	1	1	1	2	0	38	161	14.6	0	73	92	0	0	0	2020-11-09	2020-11-09	1	3	1	0	1
47	DKN	2	1	0	0	0	0	0	2	1	7														3	0	0	1
42	BLR	2	2	0	0	0	0	0	2	1	6														3	0	0	1
50	KLR	2	1	0	0	1	0	0	1	1	1	1	60	168	21.4	0	21	94	1	0	1	2020-11-09	2020-11-09	1	3	1	0	1
17	GLB	2	2	0	0	1	0	0	1	1	4														3	0	0	1
38	SMG	2	1	0	0	1	0	0	1	1	1	0	35	161	13.5	0	26	95	1	1	1	2020-11-17	2020-11-17	0	3	1	0	1
40	BGM	2	1	0	0	1	0	0	1	1	4	0	53	175	17.3	0	23	98	1	0	0	2020-11-09	2020-11-09	1	3	1	0	1
37	SMG	2	2	0	0	1	0	0	1	1	1	0	60	154	25.3	0	16	0	1	0	0	2020-11-10	2020-11-10	1	3	1	0	1
31	BLU	2	1	0	0	0	0	0	2	1	7														3	0	0	1
16	BLC	1	2	0	9	1	0	0	9	0	1														3	0	0	0
26	BLC	2	1	0	0	1	0	0	2	1	1	0	44	152	19	0	24	94	1	0	0	2020-11-12	2020-11-13	1	3	1	0	1
80	KLR	2	1	0	1	1	0	0	1	1	1	1	55	168	19.5	0	24	97	1	0	0	2020-11-10	2020-11-10	1	3	1	0	1
60	TUM	2	2	0	1	1	0	0	1	1	4	0	37	154	15.6	0	16	90	1	0	0	2020-11-11	2020-11-11	1	3	1	0	1
40	TUM	2	2	1	0	0	0	0	1	0	6	0	35	141	17.6	0	22	99	1	0	1	2020-11-09	2020-11-20	0	3	1	0	1
65	RMG	2	1	0	0	1	1	1	1	1	1														3	0	0	1
32	BEL	2	1	0	0	1	0	0	1	1	1	0	50	170	17	1	19	96	1	0	0	2020-12-09	2020-12-09	0	3	1	0	1
35	BGM	2	1	0	0	1	0	0	1	1	4	0	35	148	16	0	16	96	1	0	1	2020-11-18	2020-11-19	0	3	1	0	1
29	BGM	3	1	0	0	1	0	0	1	0	4														3	0	0	1
60	SMG	2	2	0	0	1	0	0	1	1	1														3	0	0	1
27	BLC	2	1	9	9	0	0	0	2	1	7														3	0	0	1
60	TUM	2	1	0	0	1	0	0	1	1	4	0	35	161	13.5	0	18	90	1	0	0	2020-11-13	2020-11-13	1	3	1	0	1
30	BLU	2	1	0	1	1	0	0	1	1	1														3	0	0	1
35	BGM	4	1	0	9	1	0	0	9	0	1														3	0	0	0
19	BLU	3	1	0	0	0	0	0	2	1	7														3	0	0	1
22	BEL	2	1	0	0	1	0	0	1	1	4														3	0	0	1
40	RMG	2	1	0	0	1	0	0	1	1	2	0	44	158	17.6	0	18	98	1	0	0	2020-11-20	2020-11-21	1	3	1	0	1
24	BLC	2	2	0	0	1	0	0	1	1	1														3	0	0	1
45	TUM	2	2	0	0	1	0	0	1	1	2														3	0	0	1
16	BEL	2	2	0	0	1	1	1	1	1	1														3	0	0	1
15	BLC	2	1	0	0	0	0	0	2	1	7														3	0	1	1
77	BGM	1	1	1	9	1	0	0	9	0	1														3	0	0	0
18	CKM	2	1	9	9	1	0	0	1	1	2	0	74	171	25.3	0	20	98	1	0	0	2020-11-10	2020-11-10	1	3	1	0	1
77	DWD	3	1	0	1	1	4	1	1	1	1	1	63	170	21.8	0	18	95	0	1	1	2020-11-12	2020-11-12	1	3	1	1	1
20	BGM	2	1	0	0	1	0	0	1	1	1	0	37	164	13.6	0	21	94	1	1	1	2020-11-09	2020-11-10	1	3	1	0	1
65	RMG	2	1	0	0	1	0	0	1	0	2														3	0	0	1
65	BLC	2	1	0	1	1	0	0	1	1	1														3	0	1	1
17	BEL	2	1	1	9	1	4	1	1	1	1														3	0	0	1
25	DKN	2	1	0	0	1	0	0	1	1	1														3	0	0	1
34	UDU	2	1	0	9	1	0	0	1	0	4	1	41	160	16	0	24	98	1	0	1	2020-11-10	2020-11-10	0	3	1	0	1
42	BLC	2	1	9	0	0	0	0	2	1	7														3	0	0	1
35	BLC	2	1	0	0	0	0	0	2	1	7														3	0	1	1
34	BLC	2	1	9	1	1	0	0	1	1	1	0	50	160	19.5	0	20	96	1	0	0	2020-11-13	2020-11-16	1	3	1	0	1
72	BLC	2	2	0	0	1	0	0	1	0	1														3	0	0	1
35	GLB	2	2	0	9	0	0	0	1	1	6														3	0	0	1
27	BEL	2	1	0	0	1	0	0	1	1	1														3	0	0	1
34	BLC	2	1	0	1	1	0	0	1	1	1														3	0	0	1
37	DWD	2	1	0	1	0	0	0	1	1	6	1	50	156	22.2	0	22	98	1	0	0	2020-11-30	2020-12-07	1	3	1	0	1
44	BLU	2	1	0	1	1	0	0	1	0	1														3	0	0	1
61	DKN	2	1	0	0	1	0	0	1	1	1														3	0	0	1
17	BLR	2	2	9	9	0	0	0	2	0	6														3	0	0	1
24	BLC	2	1	0	0	1	0	0	1	1	4	0	39	164	15.2	0	18	96	1	0	1	2020-11-13	2020-11-17	1	3	1	0	1
33	BEL	2	1	0	0	1	0	0	1	1	4	0	41	160	16	0	21	98	1	0	0	2020-11-30	2020-11-30	1	3	1	0	1
35	DWD	2	2	0	0	0	0	0	1	1	7	0	66	156	25.8	0	20	95	1	0	0	2020-11-20	2020-11-21	1	3	1	0	1
60	BLC	2	1	0	1	1	0	0	1	1	1														3	0	1	1
54	SMG	2	2	0	1	1	0	0	1	1	2	0	55	147	25.5	0	23	0	1	0	0	2020-11-11	2020-11-11	1	3	1	0	1
51	BLC	2	1	0	0	1	0	0	1	1	4	0	61	168	21.6	0	19	95	1	0	0	2020-11-12	2020-11-14	1	3	1	0	1
19	BGM	2	2	0	0	1	0	0	1	1	1	0	35	150	13.3	0	24	96	1	1	1	2020-11-11	2020-11-18	1	3	1	0	1
25	GLB	4	1	9	9	1	0	0	9	0	1														3	0	0	0
45	BLC	2	1	0	0	1	0	0	1	0	1	0	41	160	16.1	0	20	95	1	0	0	2020-11-23	2020-11-23	1	3	1	1	1
20	SMG	4	1	0	9	1	0	0	9	0	1														3	0	0	0
17	BLC	2	2	0	0	1	0	0	1	1	4														3	0	0	1
45	BLC	2	2	0	0	1	0	0	1	1	4														3	0	0	1
43	BEL	2	2	1	0	1	0	0	1	1	1	0	42	158	17	0	15	96	1	0	0	2020-11-19	2020-12-11	0	3	1	0	1
26	BLC	2	2	0	0	1	0	0	1	1	1														3	0	0	1
35	BLC	2	1	0	0	1	4	1	1	1	4														3	0	0	1
25	DKN	2	1	0	0	1	0	0	1	1	1														3	0	0	1
70	GLB	2	1	0	0	1	0	0	1	0	4	0	49	159	19.4	0	99	97	1	0	0	2020-11-15	2020-11-17	1	3	1	0	1
40	DWD	2	2	0	0	0	0	0	2	1	7	1	48	140	24.4	0	18	97	1	0	0	2020-11-13	2020-11-13	1	3	1	0	1
47	BGM	3	2	1	0	0	0	0	1	0	6														3	0	0	1
37	CBP	2	2	1	0	0	0	0	2	0	7														3	0	0	1
57	BLC	2	1	0	1	1	0	0	1	1	1														3	0	0	1
27	UDU	2	2	0	0	1	0	0	1	1	1														3	0	0	1
75	BLC	1	2	9	9	1	0	0	9	0	1														3	0	1	0
25	BGM	2	1	0	0	1	4	1	1	0	6	0	40	172	13.5	0	20	96	1	1	1	2020-11-10	2020-11-10	1	3	1	0	1
60	CBP	2	1	0	1	0	0	0	1	1	6	0	48	161	15	0	25	95	1	0	0	2020-11-12	2020-11-13	1	3	1	0	1
23	BLR	2	1	0	0	0	0	0	2	1	7														3	0	0	1
35	GLB	2	1	1	0	1	0	0	1	1	1	0	48	158	26.3	0	99	97	1	0	0	2020-11-20	2020-11-20	1	3	1	0	1
69	BLC	2	1	0	0	1	0	0	1	1	1	0	59	160	23	0	16	95	1	0	0	2020-12-02	2020-12-02	0	3	1	0	1
42	BLC	2	2	0	1	1	0	0	1	1	4														3	0	1	1
23	BLC	2	2	0	0	0	0	0	2	1	7	0	54	153	23.1	0	21	98	0	0	0	2020-11-12	2020-11-13	1	3	1	0	1
22	TUM	2	2	0	0	1	0	0	1	0	1														3	0	0	1
48	BGM	3	1	0	1	0	0	0	2	1	7														3	0	0	1
65	BEL	3	2	0	9	1	0	0	1	1	4	0	45	147	22.3	1	25	94	1	1	0	2020-12-09	2020-12-09	0	3	1	0	1
35	BLU	2	1	0	0	0	0	0	2	1	7	0	80	169	28	0	23	95	1	0	0	2020-11-25	2020-11-26	1	3	1	0	1
70	CBP	2	1	0	1	1	0	0	1	0	2	0	62	162	23.6	0	20	98	1	0	0	2020-11-11	2020-11-11	1	3	1	0	1
52	BLU	2	1	0	1	1	1	1	1	1	1	0	55	169	19.6	0	18	83	1	0	0	2020-11-12	2020-11-12	1	3	1	0	1
55	CBP	2	1	0	9	1	0	0	1	0	2														3	0	0	1
34	BLC	2	1	0	0	1	0	0	1	1	4														3	0	0	1
23	BLC	2	2	0	0	0	0	0	2	1	7	0	55	164	18.3	0	22	97	1	0	0	2020-11-10	2020-11-10	1	3	1	0	1
55	CBP	2	1	0	0	1	0	0	1	1	1	0	41	174	14	0	17	96	1	0	0	2020-11-23	2020-11-23	0	3	1	0	1
35	CKM	2	2	1	0	1	0	0	1	1	2														3	0	0	1
43	CBP	2	2	0	0	0	4	1	1	1	6	0	39	169	14	0	15	96	1	0	0	2020-11-23	2020-11-23	0	3	1	0	1
51	BGM	2	1	0	0	0	0	0	2	1	7	0	48	165	17.6	0	22	96	1	0	2	2020-11-01	2020-12-09	1	3	1	0	1
48	BLR	2	1	0	1	1	0	0	1	1	1														3	0	0	1
58	BGM	2	1	0	0	0	4	1	1	1	6	0	30	150	13.3	0	20	94	1	1	0	2020-11-19	2020-11-19	1	3	1	0	1
57	CKM	1	2	9	9	1	0	0	9	0	2														3	0	0	0
27	KLR	2	2	0	0	0	4	1	2	1	7	0	40	150	17.7	0	18	98	1	0	0	2020-11-10	2020-11-10	1	3	1	0	1
49	BLU	1	2	0	9	1	0	0	9	0	1														3	0	0	0
35	KLR	2	2	0	0	1	0	0	1	1	2														3	0	0	1
58	DWD	2	2	0	0	1	0	0	1	1	1	1	34	162	13	0	35	94	0	1	4	2020-11-10	2020-11-10	1	3	1	0	1
32	TUM	2	1	0	0	1	0	0	1	0	4	0	39	164	14.6	0	19	96	1	0	0	2020-11-11	2020-12-09	1	3	1	0	1
48	DWD	4	2	9	9	1	4	1	9	1	1														3	0	0	0
23	BEL	2	2	0	0	0	0	0	2	1	7	0	35	156	14.4	0	21	98	1	0	0	2020-11-30	2020-11-30	1	3	1	0	1
50	BLC	2	1	0	0	1	1	1	1	1	1	0	52	167	18.6	0	22	95	1	0	0	2020-11-27	2020-12-02	1	3	1	1	1
58	TUM	2	1	1	0	0	0	0	1	1	6	0	45	175	14.7	0	22	97	1	0	0	2020-11-10	2020-11-20	1	3	1	0	1
16	BGM	2	2	0	0	1	0	0	1	1	4	0	31	146	14.5	0	20	96	1	0	0	2020-11-12	2020-11-12	0	3	1	0	1
17	GLB	2	2	0	0	1	0	0	1	1	1														3	0	0	1
65	BEL	2	2	0	0	1	0	0	1	1	4	0	36	152	15.6	0	24	95	1	0	0	2020-11-11	2020-11-10	1	3	1	0	1
82	DKN	2	2	0	1	0	0	0	2	1	7														3	0	0	1
25	BGM	2	2	0	0	1	0	0	1	1	1														3	0	1	1
25	DKN	2	1	0	0	0	0	0	2	0	7	1	45	168	16	0	22	97	1	1	0	2020-11-19	2020-11-19	1	3	1	0	1
21	SMG	2	2	0	0	1	0	0	1	0	1	1	36	157	14.6	0	17	96	1	0	0	2020-11-12	2020-11-12	1	3	1	0	1
19	SMG	2	1	0	0	1	0	0	1	1	1	0	35	159	13.8	0	16	0	1	1	0	2020-11-12	2020-11-12	1	3	1	0	1
47	BLC	2	1	0	1	1	0	0	1	1	4														3	0	0	1
50	BLU	2	1	0	1	1	0	0	1	1	1														3	0	0	1
30	BLR	2	1	0	1	1	0	0	1	0	4														3	0	0	1
70	HSN	2	1	0	1	1	0	0	1	1	1	0	43	163	16.2	0	20	96	1	0	1	2020-11-26	2020-11-26	1	3	1	0	1
39	BLU	2	1	0	0	1	4	1	1	1	4														3	0	0	1
50	BLR	2	1	0	0	0	0	0	1	1	6	0	90	161	35.2	0	16	97	1	0	0	2020-11-10	2020-11-11	1	3	1	0	1
37	BLC	2	1	0	1	1	0	0	1	1	4	0	67	166	24.4	0	16	98	1	0	0	2020-11-11	2020-11-11	1	3	1	0	1
51	UDU	2	1	0	0	0	4	1	2	0	7	1	41	164	15.3	0	24	98	1	0	1	2020-11-18	2020-11-18	0	3	1	1	1
65	TUM	2	1	0	0	0	0	0	2	1	7	0	44	158	17.7	1	22	95	1	0	0	2020-11-19	2020-12-09	1	3	1	0	1
53	DWD	3	1	0	0	1	0	0	1	1	6														3	0	0	1
48	BLC	2	1	0	0	1	0	0	1	1	1														3	0	1	1
67	UDU	2	1	0	1	1	2	1	1	1	4	1	38	162	14.5	0	24	98	1	0	1	2020-11-12	2020-11-12	0	3	1	0	1
76	TUM	4	1	0	9	1	0	0	9	0	4														3	0	0	0
47	DKN	2	1	0	1	1	0	0	2	1	1														3	0	0	1
50	BLC	2	1	0	0	0	0	0	2	1	7	1	55	159	21.8	0	21	98	1	0	0	2020-11-25	2020-11-25	1	3	1	0	1
37	RMG	2	1	0	0	1	0	0	1	1	1	0	37	164	13.8	0	16	97	1	1	1	2020-11-12	2020-11-18	1	3	1	0	1
38	BEL	2	1	1	9	0	0	0	2	1	7	0	63	154	26.6	0	20	96	1	0	0	2020-12-09	2020-12-11	0	3	1	0	1
59	BLC	2	1	0	0	1	1	1	1	1	1														3	0	0	1
70	BLU	3	2	9	9	1	0	0	2	0	7														3	0	0	1
28	BLC	2	2	0	0	1	0	0	1	1	1														3	0	1	1
25	GLB	2	2	0	9	0	0	0	2	0	7	0	46	170	15.9	0	99	98	1	0	0	2020-11-19	2020-11-19	1	3	1	0	1
51	BEL	2	1	0	0	1	0	0	1	1	2	0	30	145	14.3	0	21	96	1	0	0	2020-11-30	2020-11-30	1	3	1	0	1
35	BLC	2	2	0	0	1	0	0	1	1	1														3	0	0	1
26	BGM	2	2	0	0	1	0	0	1	1	4														3	0	0	1
32	BLC	2	2	0	0	1	0	0	1	1	4	1	30	150	13.2	0	19	96	1	1	1	2020-11-12	2020-11-17	1	3	1	0	1
65	GLB	2	1	0	0	1	0	0	1	1	1	0	44	165	16.2	0	99	98	1	0	0	2020-11-23	2020-11-23	1	3	1	0	1
23	BEL	2	1	0	0	1	0	0	1	1	4	1	42	150	18.7	0	19	96	1	0	0	2020-11-15	2020-12-10	1	3	1	0	1
27	HSN	2	2	0	0	1	0	0	1	1	1	0	51	152	22.1	0	16	96	1	0	0	2020-11-21	2020-11-21	1	3	1	0	1
60	BGM	2	2	9	9	1	0	0	1	0	4														3	0	0	1
36	BLU	2	1	0	1	1	4	1	1	1	1														3	0	0	1
17	BLC	2	2	0	0	1	4	1	1	1	1														3	0	0	1
52	KLR	2	2	0	1	1	0	0	1	1	2	0	48	160	18.8	0	23	94	1	0	2	2020-11-11	2020-11-11	1	3	1	0	1
34	DKN	3	1	0	0	1	0	0	1	0	1														3	0	0	1
45	UDU	2	1	0	1	1	1	1	1	1	4	0	48	158	19.3	0	18	98	1	0	0	2020-11-11	2020-11-11	1	3	1	0	1
60	BLC	2	2	0	1	0	0	0	2	1	7														3	0	1	1
45	DWD	2	2	0	1	1	0	0	1	1	1	0	48	154	20.2	0	22	97	1	0	0	2020-11-12	2020-11-12	1	3	1	0	1
30	UDU	2	1	0	0	1	0	0	1	1	1	0	50	171	17.2	0	20	94	1	0	1	2020-11-13	2020-11-14	1	3	1	0	1
35	GLB	2	1	0	0	1	0	0	1	1	1														3	0	0	1
55	CBP	2	1	0	0	1	0	0	1	1	1	1	46	166	16.6	0	23	98	1	0	0	2020-11-13	2020-11-13	1	3	1	0	1
38	BLU	2	1	0	0	0	0	0	2	1	7														3	0	0	1
38	BLU	2	1	0	1	1	0	0	1	1	1														3	0	0	1
17	DKN	2	2	0	0	0	0	0	2	0	7	1	45	151	21.7	0	18	0	1	0	0	2020-11-11	2020-11-11	1	3	1	0	1
30	BLU	2	2	0	0	1	4	1	1	1	4														3	0	0	1
54	BLC	2	1	0	1	1	4	1	1	1	4														3	0	0	1
32	BGM	2	1	0	0	0	0	0	2	1	6	1	82	173	27.4	0	16	97	1	0	1	2020-11-11	2020-11-11	1	3	1	0	1
45	UDU	2	2	0	0	1	0	0	2	1	1	1	50	145	23.8	0	22	98	0	0	1	2020-11-12	2020-11-12	0	3	1	0	1
78	BLR	2	1	9	9	1	0	0	1	1	2														3	0	0	1
23	SMG	2	1	0	0	1	0	0	1	1	1	0	48	174	16	0	19	95	1	0	0	2020-12-11	2020-12-11	1	3	1	1	1
63	BEL	2	1	9	9	1	0	0	1	1	1	0	72	150	32	0	21	95	1	0	0	2020-11-13	2020-11-20	0	3	1	0	1
24	DKN	2	1	0	0	1	0	0	2	1	1	0	62	177	20.2	0	18	97	1	0	0	2020-11-11	2020-11-11	1	3	1	0	1
50	HSN	2	1	1	9	0	0	0	1	0	6														3	0	0	1
52	KLR	2	2	0	0	1	4	1	1	1	2	0	60	160	23.4	0	18	98	1	0	0	2020-11-11	2020-11-11	1	3	1	0	1
63	BEL	3	1	0	9	1	0	0	1	0	1	0	48	152	21.9	1	21	96	1	0	0	2020-12-09	2020-12-09	0	3	1	0	1
43	BLC	2	1	0	1	0	0	0	2	1	7														3	0	0	1
61	BLC	2	2	0	1	1	0	0	1	1	1														3	0	1	1
62	BLU	2	1	0	1	1	4	1	1	1	1														3	0	0	1
43	BLC	2	2	9	9	0	0	0	2	1	7	0	63	169	28.6	0	19	95	1	0	0	2020-12-09	2020-12-10	1	3	1	0	1
23	BEL	2	2	0	0	0	0	0	2	1	7	0	39	152	16.9	0	18	96	1	0	0	2020-11-11	2020-11-11	1	3	1	0	1
35	DKN	2	2	0	0	0	4	1	2	0	7	0	51	154	21.5	0	17	99	1	0	0	2020-11-17	2020-11-17	0	3	1	1	1
33	BLU	2	2	0	0	0	0	0	2	1	7	1	75	161	28.9	0	20	95	1	0	0	2020-11-25	2020-11-26	1	3	1	0	1
40	DKN	2	1	0	0	1	2	1	1	1	6														3	0	1	1
58	BLC	2	1	0	1	1	4	1	1	1	4														3	0	1	1
70	TUM	2	1	0	0	1	1	1	1	1	4	0	58	165	17.5	0	24	93	1	0	0	2020-11-13	2020-11-13	1	3	1	0	1
32	BGM	2	1	0	0	1	1	1	1	1	1	0	38	164	14.1	0	20	95	1	0	0	2020-11-11	2020-11-11	0	3	1	0	1
23	BLC	2	1	0	0	1	4	1	2	1	1														3	0	0	1
46	BLC	2	2	1	0	1	0	0	1	1	4	0	60	157	24.3	0	18	98	1	0	0	2020-11-19	2020-11-19	1	3	1	0	1
25	BLC	4	2	1	0	1	0	0	9	0	1														3	0	1	0
50	BLC	2	1	0	0	1	0	0	1	1	4	0	59	176	19.1	0	18	95	1	0	0	2020-11-24	2020-11-26	1	3	1	1	1
36	BLC	2	1	0	0	1	0	0	1	1	4														3	0	1	1
22	KLR	2	1	1	0	0	0	0	1	1	7														3	0	0	1
85	TUM	2	1	0	0	1	1	1	1	1	2	0	45	159	14.1	0	23	96	1	0	0	2020-11-13	2020-11-14	1	3	1	0	1
45	DKN	2	2	0	0	1	0	0	1	1	1														3	0	1	1
18	BLC	2	1	9	0	1	0	0	2	1	1														3	0	1	1
42	BLU	2	1	0	0	1	4	1	1	1	4														3	0	0	1
50	BLC	2	2	0	0	1	0	0	1	1	3														3	0	1	1
25	CKM	2	1	0	0	1	1	1	1	1	1	0	42	162	16	0	20	99	1	0	0	2020-11-17	2020-11-17	1	3	1	0	1
23	UDU	2	2	0	0	1	0	0	1	1	4	1	35	142	17.2	0	18	99	1	1	1	2020-11-12	2020-11-12	0	3	1	1	1
33	TUM	2	1	1	0	0	0	0	1	1	6	0	80	162	30.5	0	22	98	0	1	1	2020-11-11	2020-11-21	1	3	1	0	1
18	BEL	2	2	0	0	1	0	0	1	1	4														3	0	0	1
70	DKN	2	1	0	0	1	1	1	1	1	1	0	32	154	13.5	0	22	92	1	1	0	2020-11-23	2020-11-25	1	3	1	0	1
22	BLC	2	1	0	0	1	0	0	1	1	1														3	0	0	1
40	TUM	2	1	0	1	1	0	0	1	1	4	0	43	159	17.6	0	18	94	1	0	0	2020-11-11	2020-11-20	1	3	1	0	1
45	DWD	2	1	0	0	0	0	0	1	1	6	0	40	165	14.7	0	24	97	1	0	0	2020-11-13	2020-11-13	1	3	1	0	1
55	UDU	2	1	0	1	1	0	0	1	1	1	0	55	162	21	0	24	99	1	0	1	2020-11-17	2020-11-17	0	3	1	0	1
22	BLU	2	1	0	0	0	0	0	2	1	7														3	0	0	1
20	BLU	2	1	0	0	1	0	0	1	1	1														3	0	1	1
40	SMG	2	1	0	0	1	0	0	1	1	1	0	37	150	16.4	0	17	0	1	0	0	2020-11-13	2020-11-13	1	3	1	0	1
40	HSN	2	1	1	0	1	0	0	1	1	1														3	0	0	1
21	TUM	2	1	0	0	1	0	0	1	0	4	0	30	156	12.3	0	23	96	1	1	0	2020-11-14	2020-12-09	1	3	1	0	1
66	BLC	2	1	0	1	1	0	0	1	1	4	0	68	162	25.9	0	33	96	0	1	1	2020-11-18	2020-11-19	1	3	1	0	1
65	BLC	2	1	9	0	1	0	0	1	1	1														3	0	0	1
65	KLR	2	2	0	1	0	0	0	1	1	6														3	0	0	1
44	BLC	3	1	0	1	1	0	0	1	1	4	0	72	165	26.4	0	24	89	0	1	1	2020-11-18	2020-11-19	1	3	1	0	1
43	BLC	2	1	9	9	1	0	0	1	0	1														3	0	0	1
36	CBP	2	1	0	9	1	2	1	1	0	1														3	0	1	1
50	RMG	2	1	9	9	0	4	1	2	1	7														3	0	0	1
38	TUM	2	1	1	0	0	0	0	2	1	7	0	37	155	15.4	0	21	96	1	0	1	2020-11-17	2020-11-20	1	3	1	0	1
53	RMG	2	1	0	1	1	0	0	1	0	1														3	0	0	1
20	GLB	2	2	9	9	1	0	0	1	0	1														3	0	0	1
50	DWD	1	2	0	9	1	4	1	9	0	1														3	0	1	0
52	HSN	2	1	0	1	1	0	0	1	0	1														3	0	0	1
64	BEL	2	1	0	9	1	0	0	1	1	1														3	0	0	1
59	HSN	2	1	0	0	1	0	0	1	1	1														3	0	0	1
52	TUM	2	1	0	0	1	4	1	1	1	2	0	47	171	13.7	0	25	93	1	0	1	2020-11-12	2020-12-03	1	3	1	0	1
20	BLU	2	1	0	0	1	0	0	1	1	1														3	0	0	1
38	DWD	2	1	0	0	1	1	1	1	1	1	0	35	163	13.2	0	23	93	1	0	1	2020-11-12	2020-11-12	0	3	1	0	1
40	GLB	2	1	0	0	1	0	0	1	1	1														3	0	0	1
60	UDU	2	1	0	0	1	0	0	1	1	4	0	46	161	18.2	0	20	95	0	0	0	2020-11-06	2020-11-12	0	3	1	0	1
62	UDU	2	2	0	0	1	0	0	2	1	1														3	0	1	1
25	UDU	2	1	0	0	1	0	0	2	1	1														3	0	1	1
45	UDU	2	1	1	0	1	0	0	2	1	4														3	0	0	1
49	UDU	2	1	0	0	1	4	1	1	1	4	0	50	160	19.5	0	24	98	1	0	1	2020-11-12	2020-11-12	0	3	1	0	1
47	HSN	2	1	0	0	1	0	0	1	1	1	0	71	170	24.6	0	18	98	1	1	0	2020-12-04	2020-12-04	1	3	1	0	1
22	BLC	2	1	9	9	1	0	0	1	0	1														3	0	1	1
39	BLC	2	1	0	1	0	0	0	2	1	7	0	62	160	24.2	0	21	98	1	0	0	2020-11-30	2020-12-02	1	3	1	1	1
35	BEL	2	1	0	0	1	0	0	1	1	4	0	55	176	17.8	0	16	98	1	0	0	2020-11-13	2020-11-13	1	3	1	0	1
62	BEL	2	1	9	9	1	0	0	1	0	1														3	0	0	1
42	GLB	2	2	1	0	1	0	0	1	1	1														3	0	0	1
47	DKN	2	1	0	0	0	0	0	2	1	7														3	0	1	1
59	CBP	3	1	0	9	1	0	0	1	0	1	1	30	170	10.4	1	26	98	0	1	3	2020-11-13	2020-11-13	1	3	1	0	1
42	BEL	2	1	0	0	1	0	0	1	1	4	0	49	168	17.3	0	19	98	1	1	0	2020-11-18	2020-11-18	1	3	1	0	1
55	GLB	2	1	0	0	1	0	0	1	1	1	0	49	158	20.1	0	99	98	1	0	0	2020-12-02	2020-12-02	1	3	1	0	1
28	CKM	1	2	0	9	1	4	1	9	1	1														3	0	0	0
24	BLC	2	1	0	9	1	0	0	1	1	1														3	0	1	1
50	BLC	2	1	0	9	1	0	0	1	1	1														3	0	1	1
60	GLB	2	1	0	0	1	0	0	1	1	1	0	40	165	14.7	0	99	96	1	1	1	2020-11-18	2020-11-18	1	3	1	0	1
31	BLC	2	1	0	0	1	0	0	1	1	4														3	0	0	1
23	CKM	2	2	0	0	1	2	1	1	0	1														3	0	0	1
17	DWD	3	1	0	9	1	0	0	1	1	1	0	23	136	12.4	0	28	95	0	1	3	2020-11-12	2020-11-12	1	3	1	0	1
49	BLC	2	2	0	1	0	0	0	2	1	7	0	43	155	17.9	0	17	98	1	0	0	2020-11-12	2020-11-22	1	3	1	1	1
26	BLC	2	1	0	1	1	0	0	1	1	1														3	0	0	1
58	HSN	1	1	1	9	1	0	0	9	0	1														3	0	0	0
39	BGM	2	1	0	0	1	0	0	1	1	4														3	0	0	1
30	BGM	2	2	1	1	0	0	0	2	1	7	0	45	165	16.5	0	18	96	1	0	0	2020-11-21	2020-11-21	1	3	1	0	1
35	BGM	2	1	0	0	1	0	0	1	1	1	0	50	163	18.9	0	18	95	1	0	0	2020-11-26	2020-11-30	1	3	1	0	1
18	RMG	2	1	0	0	1	1	1	1	1	1	0	37	161	14.3	0	17	99	1	0	0	2020-11-13	2020-11-13	1	3	1	0	1
69	KLR	2	1	0	0	0	0	0	1	0	6	1	46	176	14.9	0	22	95	0	1	1	2020-11-13	2020-11-13	1	3	1	1	1
52	TUM	2	1	0	1	1	0	0	1	1	4	0	61	175	19.9	0	20	98	1	0	0	2020-11-21	2020-11-21	1	3	1	0	1
26	BGM	2	2	0	0	0	0	0	2	0	7	1	82	162	31.3	0	19	96	1	0	0	2020-11-21	2020-11-21	1	3	1	0	1
46	BLC	2	2	0	0	0	0	0	2	1	7	0	80	165	29.4	0	18	97	1	0	0	2020-11-12	2020-11-22	1	3	1	0	1
30	BLC	2	1	0	0	1	0	0	1	0	1														3	0	0	1
68	CKM	2	1	0	1	1	0	0	1	0	1														3	0	1	1
35	BLU	2	1	0	0	1	0	0	2	1	7														3	0	0	1
23	TUM	2	1	0	0	1	0	0	1	1	1	0	50	169	17.8	0	18	96	1	0	0	2020-11-17	2020-11-17	1	3	1	0	1
45	BLU	2	1	0	0	0	0	0	2	1	7														3	0	1	1
35	BGM	2	1	0	0	1	0	0	1	1	1	0	51	168	18.1	0	73	95	1	0	0	2020-11-24	2020-11-24	0	3	1	0	1
40	GLB	2	1	0	0	1	0	0	1	1	1	0	50	167	17.9	0	99	99	1	0	0	2020-11-20	2020-11-30	1	3	1	0	1
65	BEL	2	2	0	0	0	0	0	2	1	7														3	0	1	1
60	BGM	2	1	0	0	1	1	1	1	1	1	0	19	157	18.7	0	75	97	1	0	0	2020-11-24	2020-11-24	0	3	1	0	1
28	BGM	1	1	9	9	1	0	0	9	1	1														3	0	0	0
33	BLU	2	1	0	0	0	0	0	2	1	7														3	0	0	1
35	CBP	2	1	0	0	1	0	0	1	1	1	0	46	167	17	0	19	96	1	0	0	2020-11-23	2020-11-23	0	3	1	1	1
52	BEL	2	2	0	1	1	0	0	1	1	1														3	0	0	1
45	GLB	2	2	0	0	1	0	0	1	1	1	0	34	156	18.5	0	99	93	1	0	0	2020-11-12	2020-11-12	1	3	1	0	1
23	KLR	2	1	0	0	0	0	0	2	1	7	0	75	180	23.1	0	24	98	1	0	0	2020-11-12	2020-11-12	1	3	1	0	1
27	UDU	2	1	1	0	1	2	1	1	1	4	1	40	160	15.6	1	24	98	1	0	1	2020-11-16	2020-11-17	0	3	1	1	1
25	HSN	2	2	0	0	1	0	0	2	1	1														3	0	0	1
60	GLB	2	2	0	0	1	0	0	1	1	1	0	44	156	18.1	0	99	95	1	0	0	2020-11-12	2020-11-12	1	3	1	0	1
22	DKN	2	2	0	0	0	0	0	2	1	7	0	43	146	20.1	0	18	98	1	0	0	2020-11-24	2020-11-24	1	3	1	0	1
38	BGM	3	2	0	9	1	0	0	1	0	4	0	30	152	13	0	24	94	1	1	2	2020-11-13	2020-11-14	1	3	1	0	1
65	UDU	2	2	0	0	1	0	0	1	1	7	1	44	152	18.9	0	22	98	1	0	0	2020-11-12	2020-11-12	0	3	1	1	1
35	GLB	4	1	0	9	1	0	0	9	0	1														3	0	0	0
18	BLC	2	2	0	0	1	0	0	1	1	4	0	61	162	23.2	0	24	99	1	0	0	2020-11-18	2020-11-19	1	3	1	0	1
35	GLB	1	1	0	9	1	0	0	9	0	1														3	0	0	0
35	BLC	2	2	0	0	0	0	0	2	1	7	1	43	161	16.6	0	18	98	1	0	0	2020-11-12	2020-11-22	1	3	1	1	1
31	DWD	2	1	0	0	1	0	0	1	0	1	0	45	150	20	0	20	94	1	0	0	2020-11-17	2020-11-19	1	3	1	0	1
47	BGM	1	1	0	9	1	4	1	9	0	1														3	0	0	0
17	DWD	2	1	0	0	0	0	0	2	1	7	1	48	160	18.8	0	21	92	0	1	0	2020-11-26	2020-11-26	1	3	1	0	1
70	CBP	2	1	0	1	1	0	0	1	1	2														3	0	0	1
53	KLR	2	2	0	0	0	0	0	2	1	7	0	47	157	19.1	0	24	98	1	0	0	2020-11-13	2020-11-13	1	3	1	0	1
45	RMG	2	1	0	0	0	1	1	1	0	6														3	0	0	1
32	TUM	2	1	0	1	1	0	0	1	1	4	0	53	161	20.4	0	20	96	1	0	0	2020-11-13	2020-11-20	1	3	1	0	1
38	TUM	2	1	0	0	1	0	0	1	1	4	0	42	168	14.8	0	19	97	1	0	0	2020-11-13	2020-11-20	1	3	1	0	1
25	GLB	2	1	0	0	1	0	0	2	1	1	0	27	154	11.5	0	99	96	1	1	1	2020-11-13	2020-11-25	1	3	1	0	1
65	RMG	2	1	0	1	1	0	0	1	1	1	0	50	163	18.9	0	16	96	1	0	0	2020-11-13	2020-11-13	1	3	1	0	1
49	BLC	2	1	0	0	0	0	0	2	1	7	1	49	162	18.2	0	18	97	1	0	1	2020-11-12	2020-11-22	1	3	1	0	1
50	KLR	3	1	1	0	1	0	0	1	1	1	0	54	168	19.1	1	33	94	0	1	3	2020-11-13	2020-11-13	1	3	1	0	1
41	BLC	2	1	1	0	1	4	1	2	1	7	0	80	160	31.2	0	15	90	1	0	0	2020-11-17	2020-11-17	0	3	1	0	1
44	UDU	2	1	0	0	1	0	0	1	1	4	0	40	175	13.6	0	28	95	0	1	0	2020-11-13	2020-11-14	1	3	1	0	1
38	CKM	2	1	0	0	1	0	0	1	0	1	0	55	165	20.2	0	18	97	1	0	0	2020-11-13	2020-11-13	1	3	1	0	1
45	TUM	2	1	9	1	1	2	1	1	0	4														3	0	0	1
38	UDU	2	2	0	0	1	0	0	1	1	4	0	41	150	18.3	0	28	98	1	0	0	2020-11-14	2020-11-14	1	3	1	0	1
25	BLC	2	2	0	0	1	0	0	2	1	1														3	0	1	1
23	BLC	2	1	0	0	1	0	0	2	1	1														3	0	0	1
24	BLC	2	2	0	0	1	0	0	1	1	1														3	0	1	1
33	BLR	2	2	0	0	0	0	0	2	1	7	0	44	149	22.4	0	28	97	1	0	0	2020-11-17	2020-11-17	1	3	1	0	1
26	RMG	2	1	0	0	1	0	0	1	1	1														3	0	0	1
63	BLU	2	1	0	1	1	0	0	1	1	4														3	0	1	1
26	BLC	2	2	0	0	0	0	0	2	1	7														3	0	0	1
50	BEL	2	1	0	9	1	4	1	1	1	1	0	44	150	20	0	17	99	1	0	0	2020-11-12	2020-11-12	0	3	1	0	1
50	RMG	2	1	0	0	1	0	0	1	1	1														3	0	0	1
21	BLC	2	1	9	9	1	0	0	1	0	1														3	0	1	1
34	BGM	2	1	1	0	1	0	0	1	1	1	0	50	162	19.1	0	18	97	1	0	1	2020-11-13	2020-11-13	1	3	1	0	1
23	BLC	2	2	0	0	1	0	0	1	1	1	0	41	159	16.3	0	16	0	1	0	0	2020-11-23	2020-11-25	1	3	1	1	1
49	BLC	2	1	0	0	1	0	0	1	1	4														3	0	0	1
16	BGM	2	2	1	0	1	0	0	1	1	1	0	28	150	12.4	0	17	98	1	0	1	2020-11-23	2020-11-23	1	3	1	0	1
63	DWD	2	1	0	1	0	0	0	1	1	7	1	45	152	19.5	0	21	94	1	0	0	2020-11-13	2020-11-13	1	3	1	1	1
35	BLC	2	2	0	0	1	1	1	1	1	1														3	0	0	1
40	SMG	2	1	1	9	1	4	1	1	0	1														3	0	0	1
38	SMG	2	2	0	0	1	0	0	1	1	1	1	25	139	12.9	0	18	0	1	1	2	2020-11-14	2020-11-14	1	3	1	0	1
55	SMG	2	1	0	1	1	0	0	1	1	1														3	0	1	1
65	TUM	2	1	0	0	0	4	1	2	0	7	0	57	157	23.2	0	24	96	1	0	0	2020-11-24	2020-11-24	1	3	1	0	1
42	DWD	2	2	0	0	1	0	0	1	0	2														3	0	0	1
42	BLU	1	1	9	9	1	0	0	9	0	1														3	0	0	0
30	BLU	1	1	9	9	1	0	0	9	0	1														3	0	0	0
80	BEL	2	2	0	0	1	0	0	1	0	1	0	34	152	15.5	1	28	96	1	1	0	2020-12-09	2020-12-09	0	3	1	0	1
24	BLC	2	2	0	0	1	0	0	1	1	4														3	0	1	1
51	DKN	2	2	0	9	1	0	0	1	1	4														3	0	1	1
18	TUM	2	1	0	0	0	0	0	2	1	7	1	42	165	15.4	1	24	98	1	1	1	2020-11-13	2020-11-24	1	3	1	0	1
60	KLR	2	1	0	0	0	0	0	2	1	7	0	55	174	18.2	0	24	98	1	0	0	2020-11-13	2020-11-13	1	3	1	0	1
39	BLC	2	1	0	0	1	0	0	2	1	1	0	50	170	17.3	0	18	98	1	0	0	2020-11-13	2020-11-22	1	3	1	1	1
18	DWD	2	2	0	0	1	3	1	1	1	1	0	40	154	16.9	0	21	98	1	0	0	2020-11-19	2020-11-19	0	3	1	0	1
45	DKN	2	1	0	0	1	0	0	1	1	1														3	0	0	1
23	BEL	1	2	0	9	1	0	0	9	0	4														3	0	0	0
29	CBP	2	1	0	9	0	0	0	1	0	6	0	55	163	20.7	0	19	98	1	0	0	2020-11-13	2020-11-13	1	3	1	0	1
30	BLC	2	1	0	0	1	0	0	1	1	1	0	43	169	15.1	0	18	94	1	0	0	2020-11-23	2020-11-26	1	3	1	1	1
41	DKN	2	1	0	1	1	0	0	1	1	1	0	37	144	17.9	0	22	97	1	0	0	2020-11-19	2020-11-19	1	3	1	0	1
30	BLR	2	2	0	0	0	0	0	2	1	7														3	0	0	1
30	DKN	4	1	0	0	1	0	0	9	0	1														3	0	0	0
37	BLC	2	1	0	0	1	0	0	1	1	1														3	0	1	1
42	TUM	2	2	0	0	1	0	0	1	1	2	0	63	146	21.5	0	25	95	0	0	0	2020-11-18	2020-11-20	1	3	1	0	1
16	UDU	2	2	0	0	0	0	0	2	1	7	0	46	153	19.7	0	18	96	1	0	0	2020-11-13	2020-11-17	0	3	1	1	1
37	RMG	2	1	0	1	1	0	0	1	1	1														3	0	0	1
49	BLU	2	2	0	0	0	0	0	2	1	7	1	42	155	13.8	0	23	92	0	1	2	2020-11-24	2020-11-25	1	3	1	1	1
62	TUM	2	1	0	0	1	0	0	2	1	7	0	31	155	12.9	1	28	92	0	1	4	2020-11-19	2020-12-09	1	3	1	0	1
46	DKN	2	1	0	0	0	0	0	2	0	7														3	0	0	1
23	BLC	2	2	9	9	1	0	0	1	1	4														3	0	0	1
50	CBP	2	1	0	0	0	0	0	1	0	6	0	60	162	22.9	0	19	96	1	0	0	2020-11-13	2020-11-13	1	3	1	0	1
55	BLU	2	1	0	0	1	4	1	1	1	1														3	0	0	1
22	BGM	2	2	0	0	0	0	0	2	1	7														3	0	0	1
34	DWD	2	1	0	0	0	0	0	2	1	7	0	51	162	19.4	0	20	98	1	0	0	2020-11-20	2020-11-20	1	3	1	0	1
27	BEL	2	1	0	0	1	0	0	2	1	5	0	95	170	32.8	0	30	90	1	1	0	2020-12-09	2020-12-09	0	3	1	0	1
33	BLC	2	2	0	0	1	0	0	1	1	1														3	0	0	1
35	GLB	2	2	0	0	0	0	0	2	1	7														3	0	0	1
28	BGM	3	1	0	0	1	0	0	1	1	1	0	40	160	15.6	0	22	96	1	0	2	2020-11-13	2020-12-09	1	3	1	0	1
65	BEL	2	1	0	9	1	0	0	1	0	4														3	0	1	1
20	BLU	2	1	0	0	1	4	1	1	1	1														3	0	0	1
37	BGM	2	1	0	9	1	0	0	1	0	4	0	68	168	24.1	0	22	97	1	0	1	2020-11-17	2020-12-09	1	3	1	0	1
20	HSN	2	1	0	0	0	0	0	2	1	7	1	84	182	25.4	0	18	98	1	0	0	2020-11-19	2020-11-20	0	3	1	0	1
66	DKN	3	1	0	0	1	0	0	1	1	4														3	0	0	1
37	KLR	2	1	0	0	0	0	0	2	1	6	0	67	164	25.1	0	20	96	1	0	0	2020-11-24	2020-11-24	1	3	1	0	1
37	GLB	2	2	0	1	1	0	0	1	1	1														3	0	0	1
25	BEL	2	1	0	0	0	0	0	1	1	6														3	0	1	1
36	BGM	3	1	0	0	1	4	1	1	1	1														3	0	0	1
27	DKN	2	1	0	0	0	0	0	2	1	7														3	0	0	1
53	DWD	2	2	1	0	0	0	0	2	1	7	0	55	145	26	0	20	95	1	0	0	2020-11-17	2020-11-19	1	3	1	0	1
21	BLC	2	2	1	0	0	4	1	2	1	7														3	0	0	1
70	BLC	2	1	0	0	1	0	0	1	1	4														3	0	0	1
66	DWD	2	1	0	0	1	0	0	1	1	1														3	0	0	1
45	BLC	2	1	0	0	1	0	0	1	1	4														3	0	0	1
40	DWD	2	1	0	1	0	0	0	2	0	7	1	50	160	19.5	0	20	95	1	0	0	2020-11-18	2020-11-19	1	3	1	0	1
43	DWD	2	1	0	1	1	1	1	1	1	1	0	48	169	16.8	0	22	99	1	1	0	2020-11-24	2020-11-24	1	3	1	0	1
47	DKN	2	1	0	1	1	0	0	1	1	1														3	0	1	1
50	KLR	2	1	0	0	1	0	0	1	1	1	0	39	170	13.5	0	24	97	0	1	1	2020-11-13	2020-11-13	1	3	1	1	1
45	BEL	2	2	0	9	0	0	0	2	1	7	0	56	156	23	0	25	97	1	0	0	2020-11-26	2020-11-26	1	3	1	0	1
34	CBP	2	1	1	0	0	4	1	2	0	7	0	51	166	18.5	0	24	97	1	0	0	2020-11-27	2020-11-27	1	3	1	0	1
44	BGM	2	2	0	1	1	0	0	1	1	4														3	0	0	1
50	TUM	4	1	0	0	1	0	0	9	0	4														3	0	0	0
20	BLC	2	2	0	0	1	0	0	1	1	6														3	0	1	1
44	DKN	2	2	0	0	0	0	0	2	1	7														3	0	0	1
47	BLC	1	2	9	9	1	0	0	9	0	1														3	0	1	0
65	RMG	2	1	0	0	1	0	0	1	1	1														3	0	0	1
35	BLC	2	1	0	1	1	4	1	1	0	4														3	0	0	1
30	BGM	2	2	0	0	1	0	0	1	1	4														3	0	0	1
66	BLC	2	2	1	1	1	0	0	1	0	1	0	55	163	20.7	0	20	96	1	1	0	2020-12-08	2020-12-08	1	3	1	0	1
50	BGM	2	2	1	0	1	0	0	1	0	1														3	0	0	1
47	BLU	1	1	9	9	1	0	0	9	0	1														3	0	0	0
35	GLB	2	1	0	0	1	1	1	1	1	1	0	41	156	16.8	0	99	95	1	0	0	2020-11-13	2020-11-13	1	3	1	0	1
50	TUM	2	1	0	1	1	0	0	1	1	4														3	0	0	1
35	CBP	2	2	0	0	1	0	0	1	0	2	0	37	158	14.8	0	19	97	1	0	0	2020-11-13	2020-11-13	1	3	1	0	1
75	DKN	2	2	0	1	1	0	0	1	1	1	1	27	152	11.6	0	16	92	0	1	3	2020-11-30	2020-12-01	1	3	1	0	1
65	CKM	2	1	0	0	0	0	0	1	1	6	1	40	150	17.8	0	21	98	1	0	0	2020-11-17	2020-11-17	1	3	1	0	1
30	TUM	2	1	0	0	1	0	0	1	0	4	0	51	172	17.3	0	23	98	1	0	0	2020-11-20	2020-12-09	1	3	1	0	1
[truncated: 1,021 more rows]
